# Supplementary material for: Complete genome and gene expression analyses of Asaia bogorensis reveal unique responses to culture with mammalian cells as a potential opportunistic human pathogen
Source: DNA Res. 2015 Sep 10;22(5):357–66. doi: 10.1093/dnares/dsv018 (PMC4596401; doi:10.1093/dnares/dsv018)
Supplement: Supplementary Data [file supp_dsv018_dsv018supp_table1.xlsx]

## Sheet: table_S1
Table S1. List of genomic sequences used for the construction of the ortholog table
Superkingdom	Phylum	Class	Species name	Strain	NCBI RefSeq Project ID	NCBI Taxonomy ID	Sequencing status	Accessions
Archaea	Crenarchaeota	Thermoprotei	Acidilobus saccharovorans	345-15	51395	666510	complete	NC_014374.1
Archaea	Crenarchaeota	Thermoprotei	Caldisphaera lagunensis	DSM 15908	183486	1056495	complete	NC_019791.1
Archaea	Crenarchaeota	Thermoprotei	Aeropyrum pernix	K1	57757	272557	complete	NC_000854.2
Archaea	Crenarchaeota	Thermoprotei	Desulfurococcus kamchatkensis	1221n	59133	490899	complete	NC_011766.1
Archaea	Crenarchaeota	Thermoprotei	Ignicoccus hospitalis	KIN4/I	58365	453591	complete	NC_009776.1
Archaea	Crenarchaeota	Thermoprotei	Ignisphaera aggregans	DSM 17230	51875	583356	complete	NC_014471.1
Archaea	Crenarchaeota	Thermoprotei	Staphylothermus marinus	F1	58719	399550	complete	NC_009033.1
Archaea	Crenarchaeota	Thermoprotei	Thermogladius cellulolyticus	1633	167488	1184251	complete	NC_017954.1
Archaea	Crenarchaeota	Thermoprotei	Thermosphaera aggregans	DSM 11486	48993	633148	complete	NC_014160.1
Archaea	Crenarchaeota	Thermoprotei	Hyperthermus butylicus	DSM 5456	57755	415426	complete	NC_008818.1
Archaea	Crenarchaeota	Thermoprotei	Pyrolobus fumarii	1A	73415	694429	complete	NC_015931.1
Archaea	Crenarchaeota	Thermoprotei	Fervidicoccus fontis	Kam940	162201	1163730	complete	NC_017461.1
Archaea	Crenarchaeota	Thermoprotei	Acidianus hospitalis	W1	66875	933801	complete	NC_015518.1
Archaea	Crenarchaeota	Thermoprotei	Metallosphaera sedula	DSM 5348	58717	399549	complete	NC_009440.1
Archaea	Crenarchaeota	Thermoprotei	Sulfolobus solfataricus	P2	57721	273057	complete	NC_002754.1
Archaea	Crenarchaeota	Thermoprotei	Thermofilum pendens	Hrk 5	58563	368408	complete	NC_008696.1,NC_008698.1
Archaea	Crenarchaeota	Thermoprotei	Caldivirga maquilingensis	IC-167	58711	397948	complete	NC_009954.1
Archaea	Crenarchaeota	Thermoprotei	Pyrobaculum aerophilum	IM2	57727	178306	complete	NC_003364.1
Archaea	Crenarchaeota	Thermoprotei	Thermoproteus uzoniensis	768-20	65089	999630	complete	NC_015315.1
Archaea	Crenarchaeota	Thermoprotei	Vulcanisaeta distributa	DSM 14429	52827	572478	complete	NC_014537.1
Archaea	Euryarchaeota	Archaeoglobi	Archaeoglobus fulgidus	DSM 4304	57717	224325	complete	NC_000917.1
Archaea	Euryarchaeota	Archaeoglobi	Ferroglobus placidus	DSM 10642	40863	589924	complete	NC_013849.1
Archaea	Euryarchaeota	Halobacteria	Halalkalicoccus jeotgali	B3	50305	795797	complete	NC_014297.1-NC_014303.1
Archaea	Euryarchaeota	Halobacteria	Haloarcula marismortui	ATCC 43049	57719	272569	complete	NC_006389.1-NC_006397.1
Archaea	Euryarchaeota	Halobacteria	Halobacterium salinarum	NRC-1	57769	64091	complete	NC_001869.1,NC_002608.1,NC_002608.1
Archaea	Euryarchaeota	Halobacteria	Haloferax volcanii	DS2	46845	309800	complete	NC_013964.1-NC_013968.1
Archaea	Euryarchaeota	Halobacteria	Halogeometricum borinquense	DSM 11551	54919	469382	complete	NC_014729.1,NC_014732.1,NC_014732.1,NC_014735.1-NC_014737.1
Archaea	Euryarchaeota	Halobacteria	Halomicrobium mukohataei	DSM 12286	59107	485914	complete	NC_013201.1,NC_013202.1
Archaea	Euryarchaeota	Halobacteria	Halopiger xanaduensis	SH-6	68105	797210	complete	NC_015659.1,NC_015659.1,NC_015667.1,NC_015667.1
Archaea	Euryarchaeota	Halobacteria	Haloquadratum walsbyi	DSM 16790 : HBSQ001	58673	362976	complete	NC_008212.1,NC_008213.1
Archaea	Euryarchaeota	Halobacteria	Halorhabdus utahensis	DSM 12940	59189	519442	complete	NC_013158.1
Archaea	Euryarchaeota	Halobacteria	Halorubrum lacusprofundi	ATCC 49239	58807	416348	complete	NC_012028.1-NC_012030.1
Archaea	Euryarchaeota	Halobacteria	Haloterrigena turkmenica	DSM 5511	43501	543526	complete	NC_013743.1-NC_013749.1
Archaea	Euryarchaeota	Halobacteria	Halovivax ruber	XH-70	184819	797302	complete	NC_019964.1
Archaea	Euryarchaeota	Halobacteria	Natrialba magadii	ATCC 43099	46245	547559	complete	NC_013922.1-NC_013925.1
Archaea	Euryarchaeota	Halobacteria	Natrinema sp.	J7-2	171337	406552	complete	NC_018224.1,NC_018225.1
Archaea	Euryarchaeota	Halobacteria	Natronobacterium gregoryi	SP2	74439	797304	complete	NC_019792.1
Archaea	Euryarchaeota	Halobacteria	Natronococcus occultus	SP4	184863	694430	complete	NC_019974.1-NC_019976.1
Archaea	Euryarchaeota	Halobacteria	Natronomonas pharaonis	DSM 2160; Gabara	58435	348780	complete	NC_007426.1-NC_007428.1
Archaea	Euryarchaeota	Halobacteria	Salinarchaeum sp.	Harcht-Bsk1	207001	1333523	complete	NC_021313.1
Archaea	Euryarchaeota	Methanobacteria	Methanobacterium lacus	AL-21	63623	877455	complete	NC_015216.1
Archaea	Euryarchaeota	Methanobacteria	Methanobrevibacter smithii	ATCC 35061; PS; DSMZ 861	58827	420247	complete	NC_009515.1
Archaea	Euryarchaeota	Methanobacteria	Methanosphaera stadtmanae	DSM 3091	58407	339860	complete	NC_007681.1
Archaea	Euryarchaeota	Methanobacteria	Methanothermobacter thermautotrophicus	delta H	57877	187420	complete	NC_000916.1
Archaea	Euryarchaeota	Methanobacteria	Methanothermus fervidus	DSM 2088	60167	523846	complete	NC_014658.1
Archaea	Euryarchaeota	Methanococci	Methanocaldococcus jannaschii	DSM 2661	57713	243232	complete	NC_000909.1,NC_001733.1,NC_001733.1
Archaea	Euryarchaeota	Methanococci	Methanotorris igneus	Kol 5	67321	880724	complete	NC_015562.1
Archaea	Euryarchaeota	Methanococci	Methanococcus maripaludis	S2	58035	267377	complete	NC_005791.1
Archaea	Euryarchaeota	Methanococci	Methanothermococcus okinawensis	IH1	51535	647113	complete	NC_015632.1,NC_015636.1
Archaea	Euryarchaeota	Methanomicrobia	Methanocella arvoryzae	RC-I	61623	351160	complete	NC_009464.1
Archaea	Euryarchaeota	Methanomicrobia	Methanocorpusculum labreanum	Z	58785	410358	complete	NC_008942.1
Archaea	Euryarchaeota	Methanomicrobia	Methanoculleus marisnigri	JR1	58561	368407	complete	NC_009051.1
Archaea	Euryarchaeota	Methanomicrobia	Methanolacinia petrolearia	DSM 11571	52695	679926	complete	NC_014507.1
Archaea	Euryarchaeota	Methanomicrobia	Methanoregula boonei	6A8	58815	456442	complete	NC_009712.1
Archaea	Euryarchaeota	Methanomicrobia	Methanosphaerula palustris	E1-9c	59193	521011	complete	NC_011832.1
Archaea	Euryarchaeota	Methanomicrobia	Methanospirillum hungatei	JF-1	58181	323259	complete	NC_007796.1
Archaea	Euryarchaeota	Methanomicrobia	Methanosaeta thermophila	PT	58469	349307	complete	NC_008553.1
Archaea	Euryarchaeota	Methanomicrobia	Methanococcoides burtonii	DSM 6242	58023	259564	complete	NC_007955.1
Archaea	Euryarchaeota	Methanomicrobia	Methanohalobium evestigatum	Z-7303	49857	644295	complete	NC_014253.1,NC_014254.1
Archaea	Euryarchaeota	Methanomicrobia	Methanohalophilus mahii	DSM 5219	47313	547558	complete	NC_014002.1
Archaea	Euryarchaeota	Methanomicrobia	Methanolobus psychrophilus	R15	177925	1094980	complete	NC_018876.1
Archaea	Euryarchaeota	Methanomicrobia	Methanomethylovorans hollandica	DSM 15978	184864	867904	complete	NC_019972.1,NC_019977.1
Archaea	Euryarchaeota	Methanomicrobia	Methanosalsum zhilinae	DSM 4017	68249	679901	complete	NC_015676.1
Archaea	Euryarchaeota	Methanomicrobia	Methanosarcina acetivorans	C2A	57879	188937	complete	NC_003552.1
Archaea	Euryarchaeota	Methanopyri	Methanopyrus kandleri	AV19	57883	190192	complete	NC_003551.1
Archaea	Euryarchaeota	Thermococci	Pyrococcus horikoshii	OT3	57753	70601	complete	NC_000961.1
Archaea	Euryarchaeota	Thermococci	Thermococcus kodakarensis	KOD1	58225	69014	complete	NC_006624.1
Archaea	Euryarchaeota	Thermoplasmata	Candidatus Methanomethylophilus alvus	Mx1201	196597	1236689	complete	NC_020913.1
Archaea	Euryarchaeota	Thermoplasmata	Candidatus Methanomassiliicoccus intestinalis	Mx1-Issoire	207287	1295009	complete	NC_021353.1
Archaea	Euryarchaeota	Thermoplasmata	Ferroplasma acidarmanus	fer1	54095	333146	complete	NC_021592.1
Archaea	Euryarchaeota	Thermoplasmata	Picrophilus torridus	DSM 9790	58041	263820	complete	NC_005877.1
Archaea	Euryarchaeota	Thermoplasmata	Thermoplasma acidophilum	DSM 1728	61573	273075	complete	NC_002578.1
Archaea	Euryarchaeota	Thermoplasmata	Thermoplasmatales archaeon	BRNA1	195930	1054217	complete	NC_020892.1
Archaea	Euryarchaeota	unclassified	Aciduliprofundum boonei	T469	43333	439481	complete	NC_013926.1
Archaea	Korarchaeota	unclassified	Candidatus Korarchaeum cryptofilum	OPF8	58601	374847	complete	NC_010482.1
Archaea	Nanoarchaeota	unclassified	Nanoarchaeum equitans	Kin4-M	58009	228908	complete	NC_005213.1
Archaea	Thaumarchaeota	unclassified	Cenarchaeum symbiosum		61411	414004	complete	NC_014820.1
Archaea	Thaumarchaeota	unclassified	Nitrosopumilus maritimus	SCM1	58903	436308	complete	NC_010085.1
Archaea	Thaumarchaeota	unclassified	Candidatus Nitrososphaera gargensis	Ga9.2	176707	1237085	complete	NC_018719.1
Archaea	unclassified	unclassified	halophilic archaeon	DL31	72619	756883	complete	NC_015955.1,NC_015955.1,NC_015959.1
Bacteria	Actinobacteria	Actinobacteria	Acidimicrobium ferrooxidans	DSM 10331	59215	525909	complete	NC_013124.1
Bacteria	Actinobacteria	Actinobacteria	Ilumatobacter coccineus	YM16-304	193703	1313172	complete	NC_020520.1
Bacteria	Actinobacteria	Actinobacteria	Arcanobacterium haemolyticum	DSM 20595	49489	644284	complete	NC_014218.1
Bacteria	Actinobacteria	Actinobacteria	Mobiluncus curtisii	ATCC 43063	49695	548479	complete	NC_014246.1
Bacteria	Actinobacteria	Actinobacteria	Catenulispora acidiphila	DSM 44928	59077	479433	complete	NC_013131.1
Bacteria	Actinobacteria	Actinobacteria	Corynebacterium glutamicum	ATCC 13032	57905	196627	complete	NC_003450.3
Bacteria	Actinobacteria	Actinobacteria	Gordonia bronchialis	DSM 43247	41403	526226	complete	NC_013441.1,NC_013442.1
Bacteria	Actinobacteria	Actinobacteria	Amycolicicoccus subflavus	DQS3-9A1	67253	443218	complete	NC_015561.1,NC_015561.1,NC_015564.1
Bacteria	Actinobacteria	Actinobacteria	Mycobacterium tuberculosis	H37Rv	57777	83332	complete	NC_000962.2
Bacteria	Actinobacteria	Actinobacteria	Nocardia farcinica	IFM 10152	58203	247156	complete	NC_006361.1-NC_006363.1
Bacteria	Actinobacteria	Actinobacteria	Rhodococcus jostii	RHA1	58325	101510	complete	NC_008268.1-NC_008271.1
Bacteria	Actinobacteria	Actinobacteria	Segniliparus rotundus	DSM 44985	49049	640132	complete	NC_014168.1
Bacteria	Actinobacteria	Actinobacteria	Tsukamurella paurometabola	DSM 20162	48829	521096	complete	NC_014158.1,NC_014159.1
Bacteria	Actinobacteria	Actinobacteria	Acidothermus cellulolyticus	11B; ATCC 43068	58501	351607	complete	NC_008578.1
Bacteria	Actinobacteria	Actinobacteria	Frankia sp.	CcI3	58397	106370	complete	NC_007777.1
Bacteria	Actinobacteria	Actinobacteria	Blastococcus saxobsidens	DD2	89391	1146883	complete	NC_016943.1
Bacteria	Actinobacteria	Actinobacteria	Geodermatophilus obscurus	DSM 43160	43725	526225	complete	NC_013757.1
Bacteria	Actinobacteria	Actinobacteria	Modestobacter marinus	BC501	167487	477641	complete	NC_017955.1
Bacteria	Actinobacteria	Actinobacteria	Nakamurella multipartita	DSM 44233	59221	479431	complete	NC_013235.1
Bacteria	Actinobacteria	Actinobacteria	Stackebrandtia nassauensis	DSM 44728	46663	446470	complete	NC_013947.1
Bacteria	Actinobacteria	Actinobacteria	Kineococcus radiotolerans	SRS30216	58067	266940	complete	NC_009660.1,NC_009806.1,NC_009664.2
Bacteria	Actinobacteria	Actinobacteria	Beutenbergia cavernae	DSM 12333	59047	471853	complete	NC_012669.1
Bacteria	Actinobacteria	Actinobacteria	Cellulomonas flavigena	DSM 20109	48821	446466	complete	NC_014151.1
Bacteria	Actinobacteria	Actinobacteria	Brachybacterium faecium	DSM 4810	58649	446465	complete	NC_013172.1
Bacteria	Actinobacteria	Actinobacteria	Kytococcus sedentarius	DSM 20547	59071	478801	complete	NC_013169.1
Bacteria	Actinobacteria	Actinobacteria	Intrasporangium calvum	DSM 43043	61729	710696	complete	NC_014830.1
Bacteria	Actinobacteria	Actinobacteria	Jonesia denitrificans	DSM 20603	59053	471856	complete	NC_013174.1
Bacteria	Actinobacteria	Actinobacteria	Clavibacter michiganensis	NCPPB 382	61625	443906	complete	NC_009478.1-NC_009480.1
Bacteria	Actinobacteria	Actinobacteria	Leifsonia xyli	CTCB07	57759	281090	complete	NC_006087.1
Bacteria	Actinobacteria	Actinobacteria	Microbacterium testaceum	StLB037	62789	979556	complete	NC_015125.1
Bacteria	Actinobacteria	Actinobacteria	Arthrobacter sp.	FB24	58141	290399	complete	NC_008537.1-NC_008539.1,NC_008541.1
Bacteria	Actinobacteria	Actinobacteria	Kocuria rhizophila	DC2201	59099	378753	complete	NC_010617.1
Bacteria	Actinobacteria	Actinobacteria	Micrococcus luteus	NCTC 2665	59033	465515	complete	NC_012803.1
Bacteria	Actinobacteria	Actinobacteria	Renibacterium salmoninarum	ATCC 33209	58899	288705	complete	NC_010168.1
Bacteria	Actinobacteria	Actinobacteria	Rothia mucilaginosa	DY-18	43093	680646	complete	NC_013715.1
Bacteria	Actinobacteria	Actinobacteria	Tropheryma whipplei	TW08/27	57961	218496	complete	NC_004551.1
Bacteria	Actinobacteria	Actinobacteria	Isoptericola variabilis	225	67501	743718	complete	NC_015588.1
Bacteria	Actinobacteria	Actinobacteria	Xylanimonas cellulosilytica	DSM 15894	41935	446471	complete	NC_013530.1,NC_013531.1
Bacteria	Actinobacteria	Actinobacteria	Sanguibacter keddieii	DSM 10542	40845	446469	complete	NC_013521.1
Bacteria	Actinobacteria	Actinobacteria	Actinoplanes missouriensis	431	158169	512565	complete	NC_017093.1
Bacteria	Actinobacteria	Actinobacteria	Micromonospora aurantiaca	ATCC 27029	42501	644283	complete	NC_014391.1
Bacteria	Actinobacteria	Actinobacteria	Salinispora tropica	CNB-440	58565	369723	complete	NC_009380.1
Bacteria	Actinobacteria	Actinobacteria	Verrucosispora maris	AB-18-032	66297	263358	complete	NC_015409.1,NC_015434.1
Bacteria	Actinobacteria	Actinobacteria	Kribbella flavida	DSM 17836	43465	479435	complete	NC_013729.1
Bacteria	Actinobacteria	Actinobacteria	Nocardioides sp.	JS614	58149	196162	complete	NC_008697.1,NC_008699.1
Bacteria	Actinobacteria	Actinobacteria	Microlunatus phosphovorus	NM-1	68055	1032480	complete	NC_015635.1
Bacteria	Actinobacteria	Actinobacteria	Propionibacterium acnes	KPA171202	58101	267747	complete	NC_006085.1
Bacteria	Actinobacteria	Actinobacteria	Actinosynnema mirum	DSM 43827	58951	446462	complete	NC_013093.1
Bacteria	Actinobacteria	Actinobacteria	Amycolatopsis mediterranei	U32	50565	749927	complete	NC_014318.1
Bacteria	Actinobacteria	Actinobacteria	Pseudonocardia dioxanivorans	CB1190	65087	675635	complete	NC_015312.1-NC_015314.1
Bacteria	Actinobacteria	Actinobacteria	Saccharomonospora viridis	DSM 43017	59055	471857	complete	NC_013159.1
Bacteria	Actinobacteria	Actinobacteria	Saccharopolyspora erythraea	NRRL 2338	62947	405948	complete	NC_009142.1
Bacteria	Actinobacteria	Actinobacteria	Saccharothrix espanaensis	type strain: DSM 44229	184826	1179773	complete	NC_019673.1
Bacteria	Actinobacteria	Actinobacteria	Thermobispora bispora	DSM 43833	48999	469371	complete	NC_014165.1
Bacteria	Actinobacteria	Actinobacteria	Kitasatospora setae	KM-6054	77027	452652	complete	NC_016109.1
Bacteria	Actinobacteria	Actinobacteria	Streptomyces coelicolor	A3(2)	57801	100226	complete	NC_003904.1,NC_003904.1,NC_003888.3
Bacteria	Actinobacteria	Actinobacteria	Nocardiopsis dassonvillei	DSM 43111	49483	446468	complete	NC_014210.1,NC_014211.1
Bacteria	Actinobacteria	Actinobacteria	Thermobifida fusca	YX	57703	269800	complete	NC_007333.1
Bacteria	Actinobacteria	Actinobacteria	Streptosporangium roseum	DSM 43021	42521	479432	complete	NC_013595.1,NC_013596.1
Bacteria	Actinobacteria	Actinobacteria	Thermomonospora curvata	DSM 43183	41885	471852	complete	NC_013510.1
Bacteria	Actinobacteria	Actinobacteria	Bifidobacterium longum	NCC2705	57939	206672	complete	NC_004307.2,NC_004943.1
Bacteria	Actinobacteria	Actinobacteria	Gardnerella vaginalis	ATCC 14019	55487	525284	complete	NC_014644.1
Bacteria	Actinobacteria	Actinobacteria	Adlercreutzia equolifaciens	DSM 19450	223286	1384484	complete	NC_022567.1
Bacteria	Actinobacteria	Actinobacteria	Atopobium parvulum	DSM 20469	59195	521095	complete	NC_013203.1
Bacteria	Actinobacteria	Actinobacteria	Coriobacterium glomerans	PW2	65787	700015	complete	NC_015389.1
Bacteria	Actinobacteria	Actinobacteria	Cryptobacterium curtum	DSM 15641	59041	469378	complete	NC_013170.1
Bacteria	Actinobacteria	Actinobacteria	Eggerthella lenta	DSM 2243	59079	479437	complete	NC_013204.1
Bacteria	Actinobacteria	Actinobacteria	Gordonibacter pamelaeae	7-10-1-bT	197167	657308	complete	NC_021021.1
Bacteria	Actinobacteria	Actinobacteria	Olsenella uli	DSM 7084	51367	633147	complete	NC_014363.1
Bacteria	Actinobacteria	Actinobacteria	Slackia heliotrinireducens	DSM 20476	59051	471855	complete	NC_013165.1
Bacteria	Actinobacteria	Actinobacteria	Rubrobacter xylanophilus	DSM 9941	58057	266117	complete	NC_008148.1
Bacteria	Actinobacteria	Actinobacteria	Conexibacter woesei	DSM 14684	43467	469383	complete	NC_013739.1
Bacteria	Deferribacteres	Deferribacteres	Calditerrivibrio nitroreducens	DSM 19672	60821	768670	complete	NC_014749.1,NC_014758.1
Bacteria	Deferribacteres	Deferribacteres	Deferribacter desulfuricans	SSM1	46653	639282	complete	NC_013939.1,NC_013940.1
Bacteria	Deferribacteres	Deferribacteres	Denitrovibrio acetiphilus	DSM 12809	46657	522772	complete	NC_013943.1
Bacteria	Deferribacteres	Deferribacteres	Flexistipes sinusarabici	DSM 4947	68147	717231	complete	NC_015672.1
Bacteria	Deinococcus-Thermus	Deinococci	Deinococcus radiodurans	R1	57665	243230	complete	NC_000959.1,NC_000959.1,NC_001264.1,NC_001264.1
Bacteria	Deinococcus-Thermus	Deinococci	Truepera radiovictrix	DSM 17093	49533	649638	complete	NC_014221.1
Bacteria	Deinococcus-Thermus	Deinococci	Marinithermus hydrothermalis	DSM 14884	65783	869210	complete	NC_015387.1
Bacteria	Deinococcus-Thermus	Deinococci	Meiothermus ruber	DSM 1279	46661	504728	complete	NC_013946.1
Bacteria	Deinococcus-Thermus	Deinococci	Oceanithermus profundus	DSM 14977	60855	670487	complete	NC_014753.1,NC_014761.1
Bacteria	Deinococcus-Thermus	Deinococci	Thermus thermophilus	HB27	58033	262724	complete	NC_005835.1,NC_005838.1
Bacteria	Dictyoglomi	Dictyoglomia	Dictyoglomus thermophilum	H-6-12	59439	309799	complete	NC_011297.1
Bacteria	Elusimicrobia	Elusimicrobia	Elusimicrobium minutum	Pei191	58949	445932	complete	NC_010644.1
Bacteria	Elusimicrobia	unclassified	uncultured Termite	Rs-D17	59059	471821	complete	NS_000191.1-NS_000194.1
Bacteria	Acidobacteria	Acidobacteriia	Acidobacterium capsulatum	ATCC	59127	240015	complete	NC_012483.1
Bacteria	Acidobacteria	Acidobacteriia	Candidatus Koribacter versatilis	Ellin345	58479	204669	complete	NC_008009.1
Bacteria	Acidobacteria	Acidobacteriia	Granulicella tundricola	MP5ACTX9	50551	1198114	complete	NC_015057.1-NC_015060.1,NC_015065.1,NC_015065.1
Bacteria	Acidobacteria	Acidobacteriia	Terriglobus saanensis	SP1PR4	53251	401053	complete	NC_014963.1
Bacteria	Acidobacteria	Solibacteres	Candidatus Solibacter usitatus	Ellin6076	58139	234267	complete	NC_008536.1
Bacteria	Acidobacteria	unclassified	Candidatus Chloracidobacterium thermophilum	B	73587	981222	complete	NC_016024.1,NC_016025.1
Bacteria	Fibrobacteres	Fibrobacteria	Fibrobacter succinogenes	S85	41169	59374	complete	NC_013410.1
Bacteria	Firmicutes	Bacilli	Alicyclobacillus acidocaldarius	DSM 446	59199	521098	complete	NC_013205.1-NC_013208.1
Bacteria	Firmicutes	Bacilli	Kyrpidia tusciae	DSM 2912	48361	562970	complete	NC_014098.1
Bacteria	Firmicutes	Bacilli	Amphibacillus xylanus	NBRC 15112	176453	698758	complete	NC_018704.1
Bacteria	Firmicutes	Bacilli	Anoxybacillus flavithermus	WK1	59135	491915	complete	NC_011567.1
Bacteria	Firmicutes	Bacilli	Bacillus subtilis	168	57675	224308	complete	NC_000964.3
Bacteria	Firmicutes	Bacilli	Geobacillus kaustophilus	HTA426	58227	235909	complete	NC_006509.1,NC_006510.1
Bacteria	Firmicutes	Bacilli	Halobacillus halophilus	type strain: DSM 2266	162033	866895	complete	NC_017668.1-NC_017670.1
Bacteria	Firmicutes	Bacilli	Lysinibacillus sphaericus	C3-41	58945	444177	complete	NC_010381.1,NC_010382.1
Bacteria	Firmicutes	Bacilli	Oceanobacillus iheyensis	HTE831	57867	221109	complete	NC_004193.1
Bacteria	Firmicutes	Bacilli	Exiguobacterium sibiricum	255-15	58053	262543	complete	NC_010550.1,NC_010550.1,NC_010556.1
Bacteria	Firmicutes	Bacilli	Listeria innocua	Clip11262	61567	272626	complete	NC_003212.1,NC_003383.1
Bacteria	Firmicutes	Bacilli	Brevibacillus brevis	NBRC 100599	59175	358681	complete	NC_012491.1
Bacteria	Firmicutes	Bacilli	Paenibacillus sp.	JDR-2	59021	324057	complete	NC_012914.1
Bacteria	Firmicutes	Bacilli	Thermobacillus composti	KWC4	74021	717605	complete	NC_019897.1,NC_019898.1
Bacteria	Firmicutes	Bacilli	Solibacillus silvestris	StLB046	168516	1002809	complete	NC_018065.1,NC_018069.1
Bacteria	Firmicutes	Bacilli	[Bacillus] selenitireducens	MLS10	49513	439292	complete	NC_014219.1
Bacteria	Firmicutes	Bacilli	Macrococcus caseolyticus	JCSC5402	59003	458233	complete	NC_011995.1-NC_012003.1
Bacteria	Firmicutes	Bacilli	Staphylococcus aureus	N315	57837	158879	complete	NC_002745.2,NC_003140.1
Bacteria	Firmicutes	Bacilli	Aerococcus urinae	ACS-120-V-Col10a	64757	866775	complete	NC_015278.1
Bacteria	Firmicutes	Bacilli	Carnobacterium sp.	17-4	65789	208596	complete	NC_015390.1,NC_015391.1
Bacteria	Firmicutes	Bacilli	Enterococcus faecalis	V583	57669	226185	complete	NC_004668.1-NC_004671.1
Bacteria	Firmicutes	Bacilli	Melissococcus plutonius	ATCC 35311	66803	940190	complete	NC_015516.1,NC_015517.1
Bacteria	Firmicutes	Bacilli	Tetragenococcus halophilus	NBRC 12172	74441	945021	complete	NC_016052.1
Bacteria	Firmicutes	Bacilli	Lactobacillus plantarum	WCFS1	62911	220668	complete	NC_004567.1,NC_006375.1-NC_006377.1
Bacteria	Firmicutes	Bacilli	Pediococcus pentosaceus	ATCC 25745	57981	278197	complete	NC_008525.1
Bacteria	Firmicutes	Bacilli	Leuconostoc mesenteroides	ATCC 8293	57919	203120	complete	NC_008496.1,NC_008531.1
Bacteria	Firmicutes	Bacilli	Oenococcus oeni	PSU-1	59417	203123	complete	NC_008528.1
Bacteria	Firmicutes	Bacilli	Weissella koreensis	KACC 15510	68837	1045854	complete	NC_015756.1,NC_015759.1
Bacteria	Firmicutes	Bacilli	Lactococcus lactis	IL1403	57671	272623	complete	NC_002662.1
Bacteria	Firmicutes	Bacilli	Streptococcus pyogenes	SF370	57845	160490	complete	NC_002737.1
Bacteria	Firmicutes	Clostridia	Alkaliphilus metalliredigens	QYMF	58171	293826	complete	NC_009633.1
Bacteria	Firmicutes	Clostridia	Clostridium acetobutylicum	ATCC 824	57677	272562	complete	NC_001988.2,NC_003030.1
Bacteria	Firmicutes	Clostridia	Sulfobacillus acidophilus	TPY	68841	1051632	complete	NC_015757.1
Bacteria	Firmicutes	Clostridia	Thermaerobacter marianensis	DSM 12885	61727	644966	complete	NC_014831.1
Bacteria	Firmicutes	Clostridia	Clostridiales genomosp.	UPII9-5	46219	699246	complete	NC_013895.2
Bacteria	Firmicutes	Clostridia	Gottschalkia acidurici	9a	176126	1128398	complete	NC_018657.1,NC_018664.1
Bacteria	Firmicutes	Clostridia	Acetobacterium woodii	DSM 1030	88073	931626	complete	NC_016894.1
Bacteria	Firmicutes	Clostridia	[Eubacterium] eligens	ATCC 27750	59171	515620	complete	NC_012778.1,NC_012780.1,NC_012782.1
Bacteria	Firmicutes	Clostridia	Heliobacterium modesticaldum	Ice1; ATCC 51547	58279	498761	complete	NC_010337.2
Bacteria	Firmicutes	Clostridia	[Ruminococcus] obeum	A2-162	197165	657314	complete	NC_021022.1
Bacteria	Firmicutes	Clostridia	Butyrivibrio proteoclasticus	B316	51489	515622	complete	NC_014387.1-NC_014390.1
Bacteria	Firmicutes	Clostridia	Cellulosilyticum lentocellum	DSM 5427	49117	642492	complete	NC_015275.1
Bacteria	Firmicutes	Clostridia	Coprococcus catus	GD/7	197174	717962	complete	NC_021009.1
Bacteria	Firmicutes	Clostridia	Lachnoclostridium phytofermentans	ISDg	58519	357809	complete	NC_010001.1
Bacteria	Firmicutes	Clostridia	Roseburia hominis	A2-183	73419	585394	complete	NC_015977.1
Bacteria	Firmicutes	Clostridia	Oscillibacter valericigenes	Sjm18-20	73895	693746	complete	NC_016046.1,NC_016048.1
Bacteria	Firmicutes	Clostridia	Candidatus Desulforudis audaxviator	MP104C	59067	477974	complete	NC_010424.1
Bacteria	Firmicutes	Clostridia	Dehalobacter sp.	CF	177714	1131462	complete	NC_018867.1
Bacteria	Firmicutes	Clostridia	Desulfitobacterium hafniense	Y51	58605	138119	complete	NC_007907.1
Bacteria	Firmicutes	Clostridia	Desulfosporosinus orientis	DSM 765	82939	768706	complete	NC_016584.1
Bacteria	Firmicutes	Clostridia	Desulfotomaculum reducens	MI-1	58277	349161	complete	NC_009253.1
Bacteria	Firmicutes	Clostridia	Pelotomaculum thermopropionicum	SI	58877	370438	complete	NC_009454.1
Bacteria	Firmicutes	Clostridia	Syntrophobotulus glycolicus	DSM 8271	63343	645991	complete	NC_015172.1
Bacteria	Firmicutes	Clostridia	Thermincola potens	JR	48823	635013	complete	NC_014152.1
Bacteria	Firmicutes	Clostridia	Anaerococcus prevotii	DSM 20548	59219	525919	complete	NC_013164.1,NC_013171.1
Bacteria	Firmicutes	Clostridia	Finegoldia magna	ATCC 29328	58867	334413	complete	NC_010371.1,NC_010376.1
Bacteria	Firmicutes	Clostridia	Filifactor alocis	ATCC 35896	46625	546269	complete	NC_016630.1
Bacteria	Firmicutes	Clostridia	Peptoclostridium difficile	630	57679	272563	complete	NC_008226.1,NC_009089.1
Bacteria	Firmicutes	Clostridia	Ethanoligenens harbinense	YUAN-3	46255	663278	complete	NC_014828.1
Bacteria	Firmicutes	Clostridia	Faecalibacterium prausnitzii	SL3/3	197157	657322	complete	NC_021020.1
Bacteria	Firmicutes	Clostridia	Ruminiclostridium thermocellum	ATCC 27405	57917	203119	complete	NC_009012.1
Bacteria	Firmicutes	Clostridia	Ruminococcus albus	7	51721	697329	complete	NC_014824.1-NC_014827.1,NC_014833.1
Bacteria	Firmicutes	Clostridia	Symbiobacterium thermophilum	IAM 14863	58165	292459	complete	NC_006177.1
Bacteria	Firmicutes	Clostridia	Syntrophomonas wolfei	Goettingen	58179	335541	complete	NC_008346.1
Bacteria	Firmicutes	Clostridia	Syntrophothermus lipocalidus	DSM 12680	49527	643648	complete	NC_014220.1
Bacteria	Firmicutes	Clostridia	Halanaerobium hydrogeniformans	sapolanicus	60191	656519	complete	NC_014654.1
Bacteria	Firmicutes	Clostridia	Halothermothrix orenii	H 168	58585	373903	complete	NC_011899.1
Bacteria	Firmicutes	Clostridia	Acetohalobium arabaticum	DSM 5501	51423	574087	complete	NC_014378.1
Bacteria	Firmicutes	Clostridia	Halobacteroides halobius	DSM 5150	184862	748449	complete	NC_019978.1
Bacteria	Firmicutes	Clostridia	Natranaerobius thermophilus	JW/NM-WN-LF	59001	457570	complete	NC_010715.1,NC_010718.1,NC_010724.1
Bacteria	Firmicutes	Clostridia	Ammonifex degensii	KC4	41053	429009	complete	NC_013385.1,NC_013386.1
Bacteria	Firmicutes	Clostridia	Caldanaerobacter subterraneus	MB4T	57813	273068	complete	NC_003869.1
Bacteria	Firmicutes	Clostridia	Carboxydothermus hydrogenoformans	Z-2901	57821	246194	complete	NC_007503.1
Bacteria	Firmicutes	Clostridia	Moorella thermoacetica	ATCC 39073	58051	264732	complete	NC_007644.1
Bacteria	Firmicutes	Clostridia	Tepidanaerobacter acetatoxydans	Re1	66873	499229	complete	NC_015519.1
Bacteria	Firmicutes	Clostridia	Thermacetogenium phaeum	DSM 12270	177811	1089553	complete	NC_018870.1
Bacteria	Firmicutes	Clostridia	Thermoanaerobacter sp.	X514	58589	399726	complete	NC_010320.1
Bacteria	Firmicutes	Clostridia	Caldicellulosiruptor saccharolyticus	DSM 8903	58289	351627	complete	NC_009437.1
Bacteria	Firmicutes	Clostridia	Thermoanaerobacterium thermosaccharolyticum	DSM 571	51639	580327	complete	NC_014410.1
Bacteria	Firmicutes	Clostridia	Thermosediminibacter oceani	DSM 16646	51421	555079	complete	NC_014377.1
Bacteria	Firmicutes	Clostridia	Mahella australiensis	50-1 BON	66917	697281	complete	NC_015520.1
Bacteria	Firmicutes	Clostridia	Coprothermobacter proteolyticus	DSM 5265	59253	309798	complete	NC_011295.1
Bacteria	Firmicutes	Clostridia	Thermodesulfobium narugense	DSM 14796	66601	747365	complete	NC_015499.1
Bacteria	Firmicutes	Erysipelotrichia	Erysipelothrix rhusiopathiae	Fujisawa	68021	650150	complete	NC_015601.1
Bacteria	Firmicutes	Erysipelotrichia	Faecalitalea cylindroides	T2-87	197177	717960	complete	NC_021019.1
Bacteria	Firmicutes	Negativicutes	Acidaminococcus fermentans	DSM 20731	43471	591001	complete	NC_013740.1
Bacteria	Firmicutes	Negativicutes	Megamonas hypermegale	ART12/1	197163	657316	complete	NC_021041.1
Bacteria	Firmicutes	Negativicutes	Megasphaera elsdenii	DSM 20460	71135	1064535	complete	NC_015873.1
Bacteria	Firmicutes	Negativicutes	Selenomonas sputigena	ATCC 35185	66335	546271	complete	NC_015437.1
Bacteria	Firmicutes	Negativicutes	Veillonella parvula	DSM 2008	41927	479436	complete	NC_013520.1
Bacteria	Fusobacteria	Fusobacteriia	Fusobacterium nucleatum	ATCC 25586	57885	190304	complete	NC_003454.1
Bacteria	Fusobacteria	Fusobacteriia	Ilyobacter polytropus	DSM 2926	59769	572544	complete	NC_014632.1-NC_014634.1
Bacteria	Fusobacteria	Fusobacteriia	Leptotrichia buccalis	DSM 1135	59211	523794	complete	NC_013192.1
Bacteria	Fusobacteria	Fusobacteriia	Sebaldella termitidis	ATCC 33386	41865	526218	complete	NC_013517.1-NC_013519.1
Bacteria	Fusobacteria	Fusobacteriia	Streptobacillus moniliformis	DSM 12112	41863	519441	complete	NC_013515.1,NC_013516.1
Bacteria	Gemmatimonadetes	Gemmatimonadetes	Gemmatimonas aurantiaca	T-27	58813	379066	complete	NC_012489.1
Bacteria	Nitrospirae	Nitrospira	Leptospirillum ferrooxidans	C2-3	158171	1162668	complete	NC_017094.1
Bacteria	Nitrospirae	Nitrospira	Candidatus Nitrospira defluvii		51175	330214	complete	NC_014355.1
Bacteria	Nitrospirae	Nitrospira	Thermodesulfovibrio yellowstonii	DSM 11347	59257	289376	complete	NC_011296.1
Bacteria	Planctomycetes	Phycisphaerae	Phycisphaera mikurensis	NBRC 102666	157331	1142394	complete	NC_017080.1,NC_017081.1
Bacteria	Planctomycetes	Planctomycetia	Isosphaera pallida	ATCC 43644	62207	575540	complete	NC_014957.1,NC_014962.1
Bacteria	Planctomycetes	Planctomycetia	Pirellula staleyi	DSM 6068	43209	530564	complete	NC_013720.1
Bacteria	Planctomycetes	Planctomycetia	Planctomyces limnophilus	DSM 3776	48643	521674	complete	NC_014148.1,NC_014149.1
Bacteria	Planctomycetes	Planctomycetia	Rhodopirellula baltica	1	61589	243090	complete	NC_005027.1
Bacteria	Planctomycetes	Planctomycetia	Singulisphaera acidiphila	DSM 18658	81777	886293	complete	NC_019892.1-NC_019895.1
Bacteria	Aquificae	Aquificae	Aquifex aeolicus	VF5	57765	224324	complete	NC_000918.1,NC_001880.1
Bacteria	Aquificae	Aquificae	Hydrogenobacter thermophilus	TK-6	45927	608538	complete	NC_013799.1
Bacteria	Aquificae	Aquificae	Hydrogenobaculum sp.	Y04AAS1	58857	380749	complete	NC_011126.1
Bacteria	Aquificae	Aquificae	Thermocrinis albus	DSM 14484	46231	638303	complete	NC_013894.1
Bacteria	Aquificae	Aquificae	Persephonella marina	EX-H1	58119	123214	complete	NC_012439.1,NC_012440.1
Bacteria	Aquificae	Aquificae	Sulfurihydrogenibium sp.	YO3AOP1	58855	436114	complete	NC_010730.1
Bacteria	Aquificae	Aquificae	Desulfurobacterium thermolithotrophum	DSM 11699	63405	868864	complete	NC_015185.1
Bacteria	Aquificae	Aquificae	Thermovibrio ammonificans	HB-1	62095	648996	complete	NC_014917.1,NC_014926.1
Bacteria	Proteobacteria	Alphaproteobacteria	Polymorphum gilvum	SL003B-26A1	65447	991905	complete	NC_015258.1,NC_015259.1
Bacteria	Proteobacteria	Alphaproteobacteria	Candidatus Pelagibacter ubique	HTCC1062	58401	335992	complete	NC_007205.1
Bacteria	Proteobacteria	Alphaproteobacteria	Candidatus Puniceispirillum marinum	IMCC1322	47081	488538	complete	NC_014010.1
Bacteria	Proteobacteria	Alphaproteobacteria	Micavibrio aeruginosavorus	ARL-13	73585	856793	complete	NC_016026.1
Bacteria	Proteobacteria	Alphaproteobacteria	Asticcacaulis excentricus	CS 48	55641	573065	complete	NC_014816.1-NC_014819.1
Bacteria	Proteobacteria	Alphaproteobacteria	Brevundimonas subvibrioides	ATCC 15264	42117	633149	complete	NC_014375.1
Bacteria	Proteobacteria	Alphaproteobacteria	Caulobacter vibrioides	CB15	57891	190650	complete	NC_002696.2
Bacteria	Proteobacteria	Alphaproteobacteria	Phenylobacterium zucineum	HLK1	58959	450851	complete	NC_011143.1,NC_011144.1
Bacteria	Proteobacteria	Alphaproteobacteria	Magnetococcus marinus	MC-1	57833	156889	complete	NC_008576.1
Bacteria	Proteobacteria	Alphaproteobacteria	Parvularcula bermudensis	HTCC2503	51641	314260	complete	NC_014414.1
Bacteria	Proteobacteria	Alphaproteobacteria	Bartonella henselae	Houston-1	57745	283166	complete	NC_005956.1
Bacteria	Proteobacteria	Alphaproteobacteria	Beijerinckia indica	ATCC 9039	59057	395963	complete	NC_010578.1,NC_010581.1,NC_010581.1
Bacteria	Proteobacteria	Alphaproteobacteria	Methylocella silvestris	BL2	59433	395965	complete	NC_011666.1
Bacteria	Proteobacteria	Alphaproteobacteria	Bradyrhizobium diazoefficiens	USDA 110	57599	224911	complete	NC_004463.1
Bacteria	Proteobacteria	Alphaproteobacteria	Nitrobacter winogradskyi	Nb-255	58295	323098	complete	NC_007406.1
Bacteria	Proteobacteria	Alphaproteobacteria	Oligotropha carboxidovorans	OM5	59155	504832	complete	NC_011386.1
Bacteria	Proteobacteria	Alphaproteobacteria	Rhodopseudomonas palustris	CGA009	62901	258594	complete	NC_005296.1,NC_005297.1
Bacteria	Proteobacteria	Alphaproteobacteria	Brucella melitensis	16M	57735	224914	complete	NC_003317.1,NC_003318.1
Bacteria	Proteobacteria	Alphaproteobacteria	Ochrobactrum anthropi	ATCC 49188	58921	439375	complete	NC_009667.1-NC_009672.1
Bacteria	Proteobacteria	Alphaproteobacteria	Hyphomicrobium denitrificans	ATCC 51888	50325	582899	complete	NC_014313.1
Bacteria	Proteobacteria	Alphaproteobacteria	Pelagibacterium halotolerans	B2	74393	1082931	complete	NC_016078.1,NC_016079.1
Bacteria	Proteobacteria	Alphaproteobacteria	Rhodomicrobium vannielii	ATCC 17100	43247	648757	complete	NC_014664.1
Bacteria	Proteobacteria	Alphaproteobacteria	Methylobacterium extorquens	PA1	58821	419610	complete	NC_010172.1
Bacteria	Proteobacteria	Alphaproteobacteria	Methylocystis sp.	SC2	174072	187303	complete	NC_018485.1
Bacteria	Proteobacteria	Alphaproteobacteria	Chelativorans sp.	BNC1	58069	266779	complete	NC_008242.1-NC_008244.1,NC_008254.1
Bacteria	Proteobacteria	Alphaproteobacteria	Mesorhizobium loti	MAFF303099	57601	266835	complete	NC_002679.1,NC_002682.1,NC_002678.2
Bacteria	Proteobacteria	Alphaproteobacteria	Agrobacterium fabrum	C58	57865	176299	complete	NC_003065.3,NC_003062.2-NC_003064.2
Bacteria	Proteobacteria	Alphaproteobacteria	Candidatus Liberibacter asiaticus	psy62	59227	537021	complete	NC_012985.2
Bacteria	Proteobacteria	Alphaproteobacteria	Rhizobium etli	CFN 42	58377	347834	complete	NC_007761.1-NC_007766.1,NC_004041.2
Bacteria	Proteobacteria	Alphaproteobacteria	Sinorhizobium meliloti	1021	57603	266834	complete	NC_003037.1,NC_003047.1,NC_003078.1
Bacteria	Proteobacteria	Alphaproteobacteria	Candidatus Hodgkinia cicadicola	Dsem	59311	573234	complete	NC_012960.1
Bacteria	Proteobacteria	Alphaproteobacteria	Parvibaculum lavamentivorans	DS-1	58739	402881	complete	NC_009719.1
Bacteria	Proteobacteria	Alphaproteobacteria	Azorhizobium caulinodans	ORS 571	58905	438753	complete	NC_009937.1
Bacteria	Proteobacteria	Alphaproteobacteria	Starkeya novella	DSM 506	48815	639283	complete	NC_014217.1
Bacteria	Proteobacteria	Alphaproteobacteria	Xanthobacter autotrophicus	Py2	58453	78245	complete	NC_009717.1,NC_009720.1
Bacteria	Proteobacteria	Alphaproteobacteria	Hirschia baltica	ATCC 49814	59365	582402	complete	NC_012982.1,NC_012983.1
Bacteria	Proteobacteria	Alphaproteobacteria	Hyphomonas neptunium	ATCC 15444	58433	228405	complete	NC_008358.1
Bacteria	Proteobacteria	Alphaproteobacteria	Maricaulis maris	MCS10	58689	394221	complete	NC_008347.1
Bacteria	Proteobacteria	Alphaproteobacteria	Dinoroseobacter shibae	DFL 12	58707	398580	complete	NC_009952.1,NC_009955.1-NC_009959.1
Bacteria	Proteobacteria	Alphaproteobacteria	Jannaschia sp.	CCS1	58147	290400	complete	NC_007801.1,NC_007802.1
Bacteria	Proteobacteria	Alphaproteobacteria	Ketogulonicigenium vulgare	Y25	59581	880591	complete	NC_014621.1,NC_014626.1,NC_014626.1
Bacteria	Proteobacteria	Alphaproteobacteria	Leisingera methylohalidivorans	DSM 14336; MB2	232356	999552	complete	NC_023136.1,NC_023136.1,NC_023146.1
Bacteria	Proteobacteria	Alphaproteobacteria	Octadecabacter arcticus	238	54699	391616	complete	NC_020908.1-NC_020910.1
Bacteria	Proteobacteria	Alphaproteobacteria	Paracoccus denitrificans	PD1222	58187	318586	complete	NC_008686.1-NC_008688.1
Bacteria	Proteobacteria	Alphaproteobacteria	Phaeobacter gallaeciensis	2.10	54715	383629	complete	NC_018286.1,NC_018421.1-NC_018423.1
Bacteria	Proteobacteria	Alphaproteobacteria	Pseudovibrio sp.	FO-BEG1	82373	911045	complete	NC_016642.1,NC_016646.1
Bacteria	Proteobacteria	Alphaproteobacteria	Rhodobacter sphaeroides	2.4.1; ATCC BAA-808	57653	272943	complete	NC_007488.1-NC_007490.1,NC_007494.1,NC_007494.1,NC_009008.1,NC_009008.1
Bacteria	Proteobacteria	Alphaproteobacteria	Roseobacter denitrificans	OCh 114	58597	375451	complete	NC_008209.1,NC_008386.1-NC_008389.1
Bacteria	Proteobacteria	Alphaproteobacteria	Ruegeria pomeroyi	DSS-3	57863	246200	complete	NC_003911.11,NC_006569.1
Bacteria	Proteobacteria	Alphaproteobacteria	Acetobacter pasteurianus	IFO 3283-01	59279	634452	complete	NC_013209.1-NC_013215.1
Bacteria	Proteobacteria	Alphaproteobacteria	Acidiphilium cryptum	JF-5	58447	349163	complete	NC_009467.1-NC_009474.1,NC_009484.1
Bacteria	Proteobacteria	Alphaproteobacteria	Asaia bogorensis	NBRC 16594		1231624	complete	AP014690.1
Bacteria	Proteobacteria	Alphaproteobacteria	Gluconacetobacter diazotrophicus	PAl 5	59075	272568	complete	NC_011365.1,NC_011367.1
Bacteria	Proteobacteria	Alphaproteobacteria	Gluconobacter oxydans	621H	58239	290633	complete	NC_006672.1-NC_006677.1
Bacteria	Proteobacteria	Alphaproteobacteria	Granulibacter bethesdensis	CGDNIH1	58661	391165	complete	NC_008343.1
Bacteria	Proteobacteria	Alphaproteobacteria	Komagataeibacter medellinensis	NBRC 3288	46523	634177	complete	NC_016022.1,NC_016022.1,NC_016027.1-NC_016030.1,NC_016037.1
Bacteria	Proteobacteria	Alphaproteobacteria	Azospirillum lipoferum	B510	46085	137722	complete	NC_013854.1-NC_013860.1
Bacteria	Proteobacteria	Alphaproteobacteria	Candidatus Endolissoclinum faulkneri	L2	182483	1193729	complete	NC_019566.1
Bacteria	Proteobacteria	Alphaproteobacteria	Magnetospirillum magneticum	AMB-1	58527	342108	complete	NC_007626.1
Bacteria	Proteobacteria	Alphaproteobacteria	Rhodospirillum rubrum	ATCC 11170	57655	269796	complete	NC_007641.1,NC_007643.1
Bacteria	Proteobacteria	Alphaproteobacteria	Tistrella mobilis	KA081020-065	167486	1110502	complete	NC_017956.1,NC_017959.1,NC_017959.1,NC_017966.1,NC_017957.2
Bacteria	Proteobacteria	Alphaproteobacteria	Anaplasma marginale	St. Maries	57629	234826	complete	NC_004842.2
Bacteria	Proteobacteria	Alphaproteobacteria	Ehrlichia ruminantium	Welgevonden(Pretoria)	58013	254945	complete	NC_005295.2
Bacteria	Proteobacteria	Alphaproteobacteria	Neorickettsia sennetsu	Miyayama	57965	222891	complete	NC_007798.1
Bacteria	Proteobacteria	Alphaproteobacteria	Wolbachia endosymbiont	wMel	57851	163164	complete	NC_002978.6
Bacteria	Proteobacteria	Alphaproteobacteria	Candidatus Midichloria mitochondrii	IricVA	68687	696127	complete	NC_015722.1
Bacteria	Proteobacteria	Alphaproteobacteria	Orientia tsutsugamushi	Boryong	61621	357244	complete	NC_009488.1
Bacteria	Proteobacteria	Alphaproteobacteria	Rickettsia prowazekii	Madrid E	61565	272947	complete	NC_000963.1
Bacteria	Proteobacteria	Alphaproteobacteria	Erythrobacter litoralis	HTCC2594	58299	314225	complete	NC_007722.1
Bacteria	Proteobacteria	Alphaproteobacteria	Novosphingobium aromaticivorans	DSM 12444	57747	279238	complete	NC_007794.1,NC_009427.1,NC_009427.1
Bacteria	Proteobacteria	Alphaproteobacteria	Sphingobium japonicum	UT26S	47077	452662	complete	NC_014005.1-NC_014007.1,NC_014009.1,NC_014013.1
Bacteria	Proteobacteria	Alphaproteobacteria	Sphingomonas wittichii	RW1	58691	392499	complete	NC_009508.1,NC_009508.1,NC_009511.1
Bacteria	Proteobacteria	Alphaproteobacteria	Sphingopyxis alaskensis	RB2256	58351	317655	complete	NC_008036.1,NC_008048.1
Bacteria	Proteobacteria	Alphaproteobacteria	Zymomonas mobilis	ZM4; ATCC 31821	58095	264203	complete	NC_006526.2
Bacteria	Proteobacteria	Betaproteobacteria	beta proteobacterium	CB	191340	543913	complete	NC_020417.1
Bacteria	Proteobacteria	Betaproteobacteria	Candidatus Accumulibacter phosphatis	UW-1	59207	522306	complete	NC_013191.1,NC_013191.1,NC_013194.1,NC_013194.1
Bacteria	Proteobacteria	Betaproteobacteria	Candidatus Nasuia deltocephalinicola	ALF	214084	1343077	complete	NC_021919.1
Bacteria	Proteobacteria	Betaproteobacteria	Candidatus Profftella armatura	DC	213384	669502	complete	NC_021885.1,NC_021886.1
Bacteria	Proteobacteria	Betaproteobacteria	Candidatus Tremblaya princeps	PCIT	68741	891398	complete	NC_015736.1
Bacteria	Proteobacteria	Betaproteobacteria	Candidatus Kinetoplastibacterium crithidii		183630	1267577	complete	NC_019815.1
Bacteria	Proteobacteria	Betaproteobacteria	Achromobacter xylosoxidans	A8	59899	762376	complete	NC_014640.1-NC_014642.1
Bacteria	Proteobacteria	Betaproteobacteria	Advenella kashmirensis	WT001	80859	1036672	complete	NC_017964.1,NC_017965.1
Bacteria	Proteobacteria	Betaproteobacteria	Bordetella bronchiseptica	RB50	57613	257310	complete	NC_002927.3
Bacteria	Proteobacteria	Betaproteobacteria	Pusillimonas sp.	T7-7	66391	1007105	complete	NC_015458.1,NC_015459.1
Bacteria	Proteobacteria	Betaproteobacteria	Taylorella equigenitalis	MCE9	62103	937774	complete	NC_014914.1
Bacteria	Proteobacteria	Betaproteobacteria	Burkholderia pseudomallei	K96243	57733	272560	complete	NC_006350.1,NC_006351.1
Bacteria	Proteobacteria	Betaproteobacteria	Cupriavidus pinatubonensis	JMP134	58047	264198	complete	NC_007337.1,NC_007337.1,NC_007348.1,NC_007348.1
Bacteria	Proteobacteria	Betaproteobacteria	Pandoraea pnomenusa	3kgm	229878	1416914	complete	NC_022904.1
Bacteria	Proteobacteria	Betaproteobacteria	Polynucleobacter necessarius	QLW-P1DMWA-1	58611	312153	complete	NC_009379.1
Bacteria	Proteobacteria	Betaproteobacteria	Ralstonia solanacearum	GMI1000	57593	267608	complete	NC_003295.1,NC_003296.1
Bacteria	Proteobacteria	Betaproteobacteria	Leptothrix cholodnii	SP-6	58971	395495	complete	NC_010524.1
Bacteria	Proteobacteria	Betaproteobacteria	Methylibium petroleiphilum	PM1	58085	420662	complete	NC_008825.1,NC_008826.1
Bacteria	Proteobacteria	Betaproteobacteria	Rubrivivax gelatinosus	IL144	158163	983917	complete	NC_017075.1
Bacteria	Proteobacteria	Betaproteobacteria	Thiomonas intermedia	K12	48825	75379	complete	NC_014153.1-NC_014155.1
Bacteria	Proteobacteria	Betaproteobacteria	Acidovorax citrulli	AAC00-1	58429	397945	complete	NC_008752.1
Bacteria	Proteobacteria	Betaproteobacteria	Alicycliphilus denitrificans	BC	49953	596153	complete	NC_014908.1,NC_014911.1,NC_014911.1
Bacteria	Proteobacteria	Betaproteobacteria	Candidatus Symbiobacter mobilis	CR	223378	946483	complete	NC_022576.1
Bacteria	Proteobacteria	Betaproteobacteria	Comamonas testosteroni	CNB-1	62961	688245	complete	NC_010935.1,NC_013446.1
Bacteria	Proteobacteria	Betaproteobacteria	Delftia acidovorans	SPH-1	58703	398578	complete	NC_010002.1
Bacteria	Proteobacteria	Betaproteobacteria	Polaromonas sp.	JS666	58207	296591	complete	NC_007948.1-NC_007950.1
Bacteria	Proteobacteria	Betaproteobacteria	Ramlibacter tataouinensis	TTB310	68279	365046	complete	NC_015677.1
Bacteria	Proteobacteria	Betaproteobacteria	Rhodoferax ferrireducens	T118; DSM 15236; ATCC BAA-621	58353	338969	complete	NC_007901.1,NC_007908.1
Bacteria	Proteobacteria	Betaproteobacteria	Variovorax paradoxus	S110	59437	543728	complete	NC_012791.1,NC_012792.1
Bacteria	Proteobacteria	Betaproteobacteria	Verminephrobacter eiseniae	EF01-2	58675	391735	complete	NC_008771.1,NC_008786.1
Bacteria	Proteobacteria	Betaproteobacteria	Candidatus Zinderia insecticola	CARI	52459	871271	complete	NC_014497.1
Bacteria	Proteobacteria	Betaproteobacteria	Collimonas fungivorans	Ter331	70793	1005048	complete	NC_015856.1
Bacteria	Proteobacteria	Betaproteobacteria	Herbaspirillum seropedicae	SmR1	50427	757424	complete	NC_014323.1
Bacteria	Proteobacteria	Betaproteobacteria	Herminiimonas arsenicoxydans		58291	204773	complete	NC_009138.1
Bacteria	Proteobacteria	Betaproteobacteria	Janthinobacterium sp.	Marseille	58603	375286	complete	NC_009659.1
Bacteria	Proteobacteria	Betaproteobacteria	Gallionella capsiferriformans	ES-2	51505	395494	complete	NC_014394.1
Bacteria	Proteobacteria	Betaproteobacteria	Sideroxydans lithotrophicus	ES-1	46801	580332	complete	NC_013959.1
Bacteria	Proteobacteria	Betaproteobacteria	Thiobacillus denitrificans	ATCC 25259	58189	292415	complete	NC_007404.1
Bacteria	Proteobacteria	Betaproteobacteria	Methylobacillus flagellatus	KT	58049	265072	complete	NC_007947.1
Bacteria	Proteobacteria	Betaproteobacteria	Methylotenera mobilis	JLW8	59373	583345	complete	NC_012968.1
Bacteria	Proteobacteria	Betaproteobacteria	Methylovorus glucosotrophus	SIP3-4	59367	582744	complete	NC_012970.1,NC_012970.1,NC_012972.1
Bacteria	Proteobacteria	Betaproteobacteria	Chromobacterium violaceum	ATCC 12472	58001	243365	complete	NC_005085.1
Bacteria	Proteobacteria	Betaproteobacteria	Laribacter hongkongensis	HLHK9	59265	557598	complete	NC_012559.1
Bacteria	Proteobacteria	Betaproteobacteria	Pseudogulbenkiania sp.	NH8B	73423	748280	complete	NC_016002.1
Bacteria	Proteobacteria	Betaproteobacteria	Neisseria meningitidis	MC58	57817	122586	complete	NC_003112.2
Bacteria	Proteobacteria	Betaproteobacteria	Nitrosomonas europaea	ATCC 19718	57647	228410	complete	NC_004757.1
Bacteria	Proteobacteria	Betaproteobacteria	Nitrosospira multiformis	ATCC 25196	58361	323848	complete	NC_007614.1-NC_007617.1
Bacteria	Proteobacteria	Betaproteobacteria	Aromatoleum aromaticum	EbN1	58231	76114	complete	NC_006513.1,NC_006824.1,NC_006824.1
Bacteria	Proteobacteria	Betaproteobacteria	Azoarcus sp.	BH72	61603	62928	complete	NC_008702.1
Bacteria	Proteobacteria	Betaproteobacteria	Azospira oryzae	PS	81439	640081	complete	NC_016616.1
Bacteria	Proteobacteria	Betaproteobacteria	Dechloromonas aromatica	RCB	58025	159087	complete	NC_007298.1
Bacteria	Proteobacteria	Betaproteobacteria	Thauera sp.	MZ1T	58987	85643	complete	NC_011662.2,NC_011667.1
Bacteria	Proteobacteria	Betaproteobacteria	Sulfuricella denitrificans	skB26		1163617	complete	NC_022357.1,NC_022358.1
Bacteria	Proteobacteria	Gammaproteobacteria	Acidithiobacillus ferrooxidans	ATCC 53993	58613	380394	complete	NC_011206.1
Bacteria	Proteobacteria	Gammaproteobacteria	Aeromonas hydrophila	ATCC 7966	58617	380703	complete	NC_008570.1
Bacteria	Proteobacteria	Gammaproteobacteria	Oceanimonas sp.	GK1	81627	511062	complete	NC_016745.1-NC_016747.1
Bacteria	Proteobacteria	Gammaproteobacteria	Tolumonas auensis	DSM 9187	59395	595494	complete	NC_012691.1
Bacteria	Proteobacteria	Gammaproteobacteria	Alteromonas macleodii		58251	314275	complete	NC_011138.1
Bacteria	Proteobacteria	Gammaproteobacteria	Glaciecola sp.	4H-3-7+YE-5	66595	983545	complete	NC_015497.1,NC_015498.1
Bacteria	Proteobacteria	Gammaproteobacteria	Marinobacter hydrocarbonoclasticus	VT8	59419	351348	complete	NC_008738.1-NC_008740.1
Bacteria	Proteobacteria	Gammaproteobacteria	Saccharophagus degradans	2-40	57921	203122	complete	NC_007912.1
Bacteria	Proteobacteria	Gammaproteobacteria	Teredinibacter turnerae	T7901	59267	377629	complete	NC_012997.1
Bacteria	Proteobacteria	Gammaproteobacteria	Colwellia psychrerythraea	34H; BAA-681	57855	167879	complete	NC_003910.7
Bacteria	Proteobacteria	Gammaproteobacteria	Ferrimonas balearica	DSM 9799	53371	550540	complete	NC_014541.1
Bacteria	Proteobacteria	Gammaproteobacteria	Idiomarina loihiensis	L2TR	58087	283942	complete	NC_006512.1
Bacteria	Proteobacteria	Gammaproteobacteria	Pseudoalteromonas haloplanktis	TAC125	58431	326442	complete	NC_007481.1,NC_007482.1
Bacteria	Proteobacteria	Gammaproteobacteria	Psychromonas ingrahamii	37	58521	357804	complete	NC_008709.1
Bacteria	Proteobacteria	Gammaproteobacteria	Shewanella oneidensis	MR-1	57949	211586	complete	NC_004347.1,NC_004349.1
Bacteria	Proteobacteria	Gammaproteobacteria	Dichelobacter nodosus	VCS1703A	57643	246195	complete	NC_009446.1
Bacteria	Proteobacteria	Gammaproteobacteria	Allochromatium vinosum	DSM 180	46083	572477	complete	NC_013852.1,NC_013852.1,NC_013862.1
Bacteria	Proteobacteria	Gammaproteobacteria	Nitrosococcus oceani	ATCC 19707	58403	323261	complete	NC_007483.1,NC_007484.1
Bacteria	Proteobacteria	Gammaproteobacteria	Thiocystis violascens	DSM 198	74025	765911	complete	NC_018012.1
Bacteria	Proteobacteria	Gammaproteobacteria	Thioflavicoccus mobilis	8321	184343	765912	complete	NC_019940.1,NC_019941.1
Bacteria	Proteobacteria	Gammaproteobacteria	Alkalilimnicola ehrlichii	MLHE-1	58467	187272	complete	NC_008340.1
Bacteria	Proteobacteria	Gammaproteobacteria	Halorhodospira halophila	SL1	58473	349124	complete	NC_008789.1
Bacteria	Proteobacteria	Gammaproteobacteria	Spiribacter salinus	M19-40	199898	1260251	complete	NC_021291.1
Bacteria	Proteobacteria	Gammaproteobacteria	Thioalkalivibrio sulfidiphilus	HL-EbGR7	59179	396588	complete	NC_011901.1
Bacteria	Proteobacteria	Gammaproteobacteria	Halothiobacillus neapolitanus	c2	41317	555778	complete	NC_013422.1
Bacteria	Proteobacteria	Gammaproteobacteria	Buchnera aphidicola	APS	57805	107806	complete	NC_002253.1,NC_002253.1,NC_002528.1
Bacteria	Proteobacteria	Gammaproteobacteria	Candidatus Blochmannia floridanus		57999	203907	complete	NC_005061.1
Bacteria	Proteobacteria	Gammaproteobacteria	Candidatus Hamiltonella defensa	T5A	59289	572265	complete	NC_012751.1,NC_012752.1
Bacteria	Proteobacteria	Gammaproteobacteria	Candidatus Moranella endobia	PCIT	68739	903503	complete	NC_015735.1
Bacteria	Proteobacteria	Gammaproteobacteria	Candidatus Riesia pediculicola	USDA	46841	515618	complete	NC_013962.1,NC_014109.1
Bacteria	Proteobacteria	Gammaproteobacteria	Citrobacter koseri	ATCC BAA-895	58143	290338	complete	NC_009792.1-NC_009794.1
Bacteria	Proteobacteria	Gammaproteobacteria	Cronobacter sakazakii	ATCC BAA-894	58145	290339	complete	NC_009778.1-NC_009780.1
Bacteria	Proteobacteria	Gammaproteobacteria	Dickeya zeae	Ech1591	59297	561229	complete	NC_012912.1
Bacteria	Proteobacteria	Gammaproteobacteria	Edwardsiella ictaluri	93-146	59403	634503	complete	NC_012779.1
Bacteria	Proteobacteria	Gammaproteobacteria	Enterobacter sp.	638	58727	399742	complete	NC_009425.1,NC_009436.1
Bacteria	Proteobacteria	Gammaproteobacteria	secondary endosymbiont of Heteropsylla cubana		172738	134287	complete	NC_018420.1
Bacteria	Proteobacteria	Gammaproteobacteria	Erwinia tasmaniensis	Et1/99	59029	465817	complete	NC_010693.1-NC_010697.1,NC_010699.1
Bacteria	Proteobacteria	Gammaproteobacteria	Escherichia coli	K-12 MG1655	57779	511145	complete	NC_000913.2
Bacteria	Proteobacteria	Gammaproteobacteria	Klebsiella pneumoniae	ATCC 700721; MGH 78578	57619	272620	complete	NC_009648.1-NC_009653.1
Bacteria	Proteobacteria	Gammaproteobacteria	Morganella morganii	subsp. morganii KT	180867	1124991	complete	NC_020418.1
Bacteria	Proteobacteria	Gammaproteobacteria	Pantoea ananatis	LMG 20103	46807	706191	complete	NC_013956.1
Bacteria	Proteobacteria	Gammaproteobacteria	Pectobacterium atrosepticum	SCRI1043	57957	218491	complete	NC_004547.2
Bacteria	Proteobacteria	Gammaproteobacteria	Photorhabdus luminescens	TTO1	61593	243265	complete	NC_005126.1
Bacteria	Proteobacteria	Gammaproteobacteria	Proteus mirabilis	HI4320	61599	529507	complete	NC_010554.1,NC_010555.1
Bacteria	Proteobacteria	Gammaproteobacteria	Providencia stuartii	MRSN 2154	162193	1157951	complete	NC_017731.1
Bacteria	Proteobacteria	Gammaproteobacteria	Rahnella sp.	Y9602	62715	741091	complete	NC_015061.1-NC_015063.1
Bacteria	Proteobacteria	Gammaproteobacteria	Raoultella ornithinolytica	B6	198431	1286170	complete	NC_021066.1
Bacteria	Proteobacteria	Gammaproteobacteria	Salmonella enterica	LT2; SGSC 1412; ATCC 700720	57799	99287	complete	NC_003197.1,NC_003277.1
Bacteria	Proteobacteria	Gammaproteobacteria	Serratia proteamaculans	568	58725	399741	complete	NC_009829.1,NC_009832.1
Bacteria	Proteobacteria	Gammaproteobacteria	Shigella flexneri	301	62907	198214	complete	NC_004337.1,NC_004851.1
Bacteria	Proteobacteria	Gammaproteobacteria	Shimwellia blattae	DSM 4481	165043	630626	complete	NC_017910.1
Bacteria	Proteobacteria	Gammaproteobacteria	Sodalis glossinidius	morsitans	58553	343509	complete	NC_007712.1-NC_007715.1
Bacteria	Proteobacteria	Gammaproteobacteria	Wigglesworthia glossinidia		57853	36870	complete	NC_003425.1,NC_004344.2
Bacteria	Proteobacteria	Gammaproteobacteria	Xenorhabdus nematophila	ATCC 19061	49133	406817	complete	NC_014170.1,NC_014228.1
Bacteria	Proteobacteria	Gammaproteobacteria	Yersinia pestis	CO92	57621	214092	complete	NC_003132.1,NC_003132.1,NC_003134.1,NC_003143.1
Bacteria	Proteobacteria	Gammaproteobacteria	Candidatus Ruthia magnifica	Cm	58645	413404	complete	NC_008610.1
Bacteria	Proteobacteria	Gammaproteobacteria	Candidatus Baumannia cicadellinicola	Hc (Homalodisca coagulata)	58111	374463	complete	NC_007984.1
Bacteria	Proteobacteria	Gammaproteobacteria	Simiduia agarivorans	SA1	177713	1117647	complete	NC_018868.3
Bacteria	Proteobacteria	Gammaproteobacteria	Coxiella burnetii	RSA 493	57631	227377	complete	NC_002971.3,NC_004704.1
Bacteria	Proteobacteria	Gammaproteobacteria	Legionella pneumophila	Philadelphia 1	57609	272624	complete	NC_002942.5
Bacteria	Proteobacteria	Gammaproteobacteria	Methylococcus capsulatus	Bath	57607	243233	complete	NC_002977.6
Bacteria	Proteobacteria	Gammaproteobacteria	Methylomicrobium alcaliphilum	20Z	77119	1091494	complete	NC_016112.1
Bacteria	Proteobacteria	Gammaproteobacteria	Methylomonas methanica	MC09	67363	857087	complete	NC_015572.1
Bacteria	Proteobacteria	Gammaproteobacteria	Alcanivorax borkumensis	SK2	58169	393595	complete	NC_008260.1
Bacteria	Proteobacteria	Gammaproteobacteria	Kangiella koreensis	DSM 16069	59209	523791	complete	NC_013166.1
Bacteria	Proteobacteria	Gammaproteobacteria	Hahella chejuensis	KCTC 2396	58483	349521	complete	NC_007645.1
Bacteria	Proteobacteria	Gammaproteobacteria	Candidatus Carsonella ruddii	PV	58773	387662	complete	NC_008512.1
Bacteria	Proteobacteria	Gammaproteobacteria	Candidatus Portiera aleyrodidarum	BT-QVLC	175570	1239881	complete	NC_018618.1
Bacteria	Proteobacteria	Gammaproteobacteria	Chromohalobacter salexigens	DSM 3043	62921	290398	complete	NC_007963.1
Bacteria	Proteobacteria	Gammaproteobacteria	Halomonas elongata	DSM 2581	52781	768066	complete	NC_014532.1
Bacteria	Proteobacteria	Gammaproteobacteria	Marinomonas sp.	MWYL1	58715	400668	complete	NC_009654.1
Bacteria	Proteobacteria	Gammaproteobacteria	Thalassolituus oleivorans	MIL-1	195604	1298593	complete	NC_020888.1
Bacteria	Proteobacteria	Gammaproteobacteria	Actinobacillus pleuropneumoniae	L20	58789	416269	complete	NC_009053.1
Bacteria	Proteobacteria	Gammaproteobacteria	Aggregatibacter aphrophilus	NJ8700	59407	634176	complete	NC_012913.1
Bacteria	Proteobacteria	Gammaproteobacteria	[Mannheimia] succiniciproducens	MBEL55E	58197	221988	complete	NC_006300.1
Bacteria	Proteobacteria	Gammaproteobacteria	Bibersteinia trehalosi	USDA-ARS-USMARC-192	193709	1171377	complete	NC_020515.1
Bacteria	Proteobacteria	Gammaproteobacteria	Gallibacterium anatis	UMN179	66567	1005058	complete	NC_015460.1,NC_015461.1
Bacteria	Proteobacteria	Gammaproteobacteria	Haemophilus influenzae	Rd KW20	57771	71421	complete	NC_000907.1
Bacteria	Proteobacteria	Gammaproteobacteria	Histophilus somni	129Pt	57929	205914	complete	NC_006298.1,NC_008309.1
Bacteria	Proteobacteria	Gammaproteobacteria	Mannheimia haemolytica	M42548	198769	1316932	complete	NC_021082.1
Bacteria	Proteobacteria	Gammaproteobacteria	Pasteurella multocida	PM70	57627	272843	complete	NC_002663.1
Bacteria	Proteobacteria	Gammaproteobacteria	Acinetobacter sp.	ADP1	61597	62977	complete	NC_005966.1
Bacteria	Proteobacteria	Gammaproteobacteria	Moraxella catarrhalis	RH4	48809	749219	complete	NC_014147.1
Bacteria	Proteobacteria	Gammaproteobacteria	Psychrobacter arcticus	273-4	58021	259536	complete	NC_007204.1
Bacteria	Proteobacteria	Gammaproteobacteria	Azotobacter vinelandii	DJ	57597	322710	complete	NC_012560.1
Bacteria	Proteobacteria	Gammaproteobacteria	Cellvibrio japonicus	Ueda107	59139	498211	complete	NC_010995.1
Bacteria	Proteobacteria	Gammaproteobacteria	Pseudomonas aeruginosa	PAO1	57945	208964	complete	NC_002516.2
Bacteria	Proteobacteria	Gammaproteobacteria	Francisella tularensis	Schu 4	57589	177416	complete	NC_006570.2
Bacteria	Proteobacteria	Gammaproteobacteria	Cycloclasticus sp.	P1; MCCC 1A01040	176368	385025	complete	NC_018697.1
Bacteria	Proteobacteria	Gammaproteobacteria	Methylophaga nitratireducenticrescens	JAM1	162947	754476	complete	NC_017857.1
Bacteria	Proteobacteria	Gammaproteobacteria	Thioalkalimicrobium cyclicum	ALM1	67391	717773	complete	NC_015581.1
Bacteria	Proteobacteria	Gammaproteobacteria	Thiomicrospira crunogena	XCL-2	58183	317025	complete	NC_007520.2
Bacteria	Proteobacteria	Gammaproteobacteria	Aliivibrio fischeri	ES114	58163	312309	complete	NC_006842.1,NC_006841.2,NC_006841.2
Bacteria	Proteobacteria	Gammaproteobacteria	Photobacterium profundum	SS9	62923	298386	complete	NC_005871.1,NC_006371.1,NC_006371.1
Bacteria	Proteobacteria	Gammaproteobacteria	Vibrio cholerae	N16961	57623	243277	complete	NC_002505.1,NC_002506.1
Bacteria	Proteobacteria	Gammaproteobacteria	Frateuria aurantia	DSM 6220	81775	767434	complete	NC_017033.1
Bacteria	Proteobacteria	Gammaproteobacteria	Pseudoxanthomonas suwonensis	11-1	62105	743721	complete	NC_014924.1
Bacteria	Proteobacteria	Gammaproteobacteria	Rhodanobacter denitrificans	2APBS1	74431	666685	complete	NC_020541.1
Bacteria	Proteobacteria	Gammaproteobacteria	Stenotrophomonas maltophilia	K279a	61647	522373	complete	NC_010943.1
Bacteria	Proteobacteria	Gammaproteobacteria	Xanthomonas citri	306	57889	190486	complete	NC_003919.1,NC_003922.1,NC_003921.3
Bacteria	Proteobacteria	Gammaproteobacteria	Xylella fastidiosa	9a5c	57849	160492	complete	NC_002490.1,NC_002489.3,NC_002489.3
Bacteria	Proteobacteria	Deltaproteobacteria	Bacteriovorax marinus	SJ	82341	862908	complete	NC_016620.1
Bacteria	Proteobacteria	Deltaproteobacteria	Bdellovibrio bacteriovorus	HD100; DSM 50701; ATCC 1535; I	61595	264462	complete	NC_005363.1
Bacteria	Proteobacteria	Deltaproteobacteria	Candidatus Babela massiliensis	673862	230716	673862	complete	NC_023003.1
Bacteria	Proteobacteria	Deltaproteobacteria	Desulfarculus baarsii	DSM 2075	51371	644282	complete	NC_014365.1
Bacteria	Proteobacteria	Deltaproteobacteria	Desulfatibacillum alkenivorans	AK-01	58913	439235	complete	NC_011768.1
Bacteria	Proteobacteria	Deltaproteobacteria	Desulfobacterium autotrophicum	HRM2	59061	177437	complete	NC_012108.1,NC_012109.1
Bacteria	Proteobacteria	Deltaproteobacteria	Desulfobacula toluolica	Tol2	175777	651182	complete	NC_018645.1
Bacteria	Proteobacteria	Deltaproteobacteria	Desulfococcus oleovorans	Hxd3	58777	96561	complete	NC_009943.1
Bacteria	Proteobacteria	Deltaproteobacteria	Desulfobulbus propionicus	DSM 2032	62265	577650	complete	NC_014972.1
Bacteria	Proteobacteria	Deltaproteobacteria	Desulfocapsa sulfexigens	DSM 10523	189952	1167006	complete	NC_020304.1,NC_020305.1
Bacteria	Proteobacteria	Deltaproteobacteria	Desulfotalea psychrophila	LSv54	58153	177439	complete	NC_006138.1-NC_006140.1
Bacteria	Proteobacteria	Deltaproteobacteria	Desulfurivibrio alkaliphilus	AHT2	49487	589865	complete	NC_014216.1
Bacteria	Proteobacteria	Deltaproteobacteria	Desulfohalobium retbaense	DSM 5692	59183	485915	complete	NC_013223.1,NC_013224.1
Bacteria	Proteobacteria	Deltaproteobacteria	Desulfomicrobium baculatum	DSM 4028	59217	525897	complete	NC_013173.1
Bacteria	Proteobacteria	Deltaproteobacteria	Desulfovibrio vulgaris	Hildenborough	57645	882	complete	NC_002937.3,NC_005863.1
Bacteria	Proteobacteria	Deltaproteobacteria	Lawsonia intracellularis	PHE/MN1-00	61575	363253	complete	NC_008011.1-NC_008014.1
Bacteria	Proteobacteria	Deltaproteobacteria	Hippea maritima	DSM 10411	65267	760142	complete	NC_015318.1
Bacteria	Proteobacteria	Deltaproteobacteria	Geobacter sulfurreducens	PCA	57743	243231	complete	NC_002939.4
Bacteria	Proteobacteria	Deltaproteobacteria	Pelobacter carbinolicus	DSM 2380	58241	338963	complete	NC_007498.2
Bacteria	Proteobacteria	Deltaproteobacteria	Anaeromyxobacter dehalogenans	2CP-C	58135	290397	complete	NC_007760.1
Bacteria	Proteobacteria	Deltaproteobacteria	Stigmatella aurantiaca	DW4/3-1	63257	378806	complete	NC_014623.1
Bacteria	Proteobacteria	Deltaproteobacteria	Corallococcus coralloides	DSM 2259	157997	1144275	complete	NC_017030.1
Bacteria	Proteobacteria	Deltaproteobacteria	Myxococcus xanthus	DK 1622	58003	246197	complete	NC_008095.1
Bacteria	Proteobacteria	Deltaproteobacteria	Haliangium ochraceum	DSM 14365	41425	502025	complete	NC_013440.1
Bacteria	Proteobacteria	Deltaproteobacteria	Sorangium cellulosum	So ce 56	61629	448385	complete	NC_010162.1
Bacteria	Proteobacteria	Deltaproteobacteria	Desulfobacca acetoxidans	DSM 11109	65785	880072	complete	NC_015388.1
Bacteria	Proteobacteria	Deltaproteobacteria	Desulfomonile tiedjei	DSM 6799	168320	706587	complete	NC_018025.1,NC_018026.1
Bacteria	Proteobacteria	Deltaproteobacteria	Syntrophus aciditrophicus	SB	58539	56780	complete	NC_007759.1
Bacteria	Proteobacteria	Deltaproteobacteria	Syntrophobacter fumaroxidans	MPOB	58177	335543	complete	NC_008554.1
Bacteria	Proteobacteria	Epsilonproteobacteria	Arcobacter butzleri	RM4018	58557	367737	complete	NC_009850.1
Bacteria	Proteobacteria	Epsilonproteobacteria	Campylobacter jejuni	NCTC 11168	57587	192222	complete	NC_002163.1
Bacteria	Proteobacteria	Epsilonproteobacteria	Sulfurospirillum deleyianum	DSM 6946	41861	525898	complete	NC_013512.1
Bacteria	Proteobacteria	Epsilonproteobacteria	Nitratifractor salsuginis	DSM 16511	62183	749222	complete	NC_014935.1
Bacteria	Proteobacteria	Epsilonproteobacteria	Helicobacter pylori	26695	57787	85962	complete	NC_000915.1
Bacteria	Proteobacteria	Epsilonproteobacteria	Sulfuricurvum kujiense	DSM 16994	60789	709032	complete	NC_014754.1-NC_014756.1,NC_014763.1,NC_014763.1
Bacteria	Proteobacteria	Epsilonproteobacteria	Sulfurimonas denitrificans	ATCC 33889	58185	326298	complete	NC_007575.1
Bacteria	Proteobacteria	Epsilonproteobacteria	Wolinella succinogenes	DSM 1740	61591	273121	complete	NC_005090.1
Bacteria	Proteobacteria	Epsilonproteobacteria	Nitratiruptor sp.	SB155-2	58861	387092	complete	NC_009662.1
Bacteria	Proteobacteria	Epsilonproteobacteria	Sulfurovum sp.	NBC37-1	58863	387093	complete	NC_009663.1
Bacteria	Proteobacteria	Epsilonproteobacteria	Nautilia profundicola	AmH	59345	598659	complete	NC_012115.1
Bacteria	Spirochaetes	Spirochaetia	Brachyspira hyodysenteriae	WA1	59291	565034	complete	NC_012225.1,NC_012226.1
Bacteria	Spirochaetes	Spirochaetia	Leptospira interrogans	56601	57881	189518	complete	NC_004342.2,NC_004343.2
Bacteria	Spirochaetes	Spirochaetia	Turneriella parva	DSM 21527	168321	869212	complete	NC_018020.1,NC_018021.1
Bacteria	Spirochaetes	Spirochaetia	Borrelia burgdorferi	B31	57581	224326	complete	NC_000948.1-NC_000957.1,NC_001318.1,NC_001849.1-NC_001857.1,NC_001904.1,NC_001904.1
Bacteria	Spirochaetes	Spirochaetia	Sphaerochaeta globosa	Buddy	63633	158189	complete	NC_015152.1
Bacteria	Spirochaetes	Spirochaetia	Spirochaeta smaragdinae	DSM 11293	51369	573413	complete	NC_014364.1
Bacteria	Spirochaetes	Spirochaetia	Treponema pallidum	Nichols	57585	243276	complete	NC_000919.1
Bacteria	Synergistetes	Synergistia	Aminobacterium colombiense	DSM 12261	47083	572547	complete	NC_014011.1
Bacteria	Synergistetes	Synergistia	Anaerobaculum mobile	DSM 13181	168323	891968	complete	NC_018024.1
Bacteria	Synergistetes	Synergistia	Fretibacterium fastidiosum	SGP1	197182	651822	complete	NC_021038.1
Bacteria	Synergistetes	Synergistia	Thermanaerovibrio acidaminovorans	DSM 6589	41925	525903	complete	NC_013522.1
Bacteria	Synergistetes	Synergistia	Thermovirga lienii	DSM 17291	77129	580340	complete	NC_016148.1,NC_016149.1
Bacteria	Tenericutes	Mollicutes	Acholeplasma laidlawii	PG-8A	58901	441768	complete	NC_010163.1
Bacteria	Tenericutes	Mollicutes	Onion yellows phytoplasma	onion yellows	58015	262768	complete	NC_005303.2
Bacteria	Tenericutes	Mollicutes	Mesoplasma florum	L1; ATCC 33453	58055	265311	complete	NC_006055.1
Bacteria	Tenericutes	Mollicutes	Spiroplasma chrysopicola	DF-1	205053	1276227	complete	NC_021280.1
Bacteria	Tenericutes	Mollicutes	Mycoplasma genitalium	G37	57707	243273	complete	NC_000908.2
Bacteria	Tenericutes	Mollicutes	Ureaplasma parvum	ATCC 700970	57711	273119	complete	NC_002162.1
Bacteria	Thermodesulfobacteria	Thermodesulfobacteria	Thermodesulfatator indicus	DSM 15286	68285	667014	complete	NC_015681.1
Bacteria	Thermodesulfobacteria	Thermodesulfobacteria	Thermodesulfobacterium geofontis	OPB45	68283	795359	complete	NC_015682.1
Bacteria	Thermotogae	Thermotogae	Fervidobacterium nodosum	Rt17-B1	58625	381764	complete	NC_009718.1
Bacteria	Thermotogae	Thermotogae	Kosmotoga olearia	TBF 19.5.1	59205	521045	complete	NC_012785.1
Bacteria	Thermotogae	Thermotogae	Marinitoga piezophila	KA3	81629	443254	complete	NC_016748.1,NC_016751.1
Bacteria	Thermotogae	Thermotogae	Mesotoga prima	MesG1.Ag.4.2	52599	660470	complete	NC_017934.1,NC_017935.1
Bacteria	Thermotogae	Thermotogae	Petrotoga mobilis	SJ95	58747	403833	complete	NC_010003.1
Bacteria	Thermotogae	Thermotogae	Thermosipho melanesiensis	BI429	58683	391009	complete	NC_009616.1
Bacteria	Thermotogae	Thermotogae	Thermotoga maritima	MSB8	57723	243274	complete	NC_000853.1
Bacteria	Candidatus Saccharibacteria	unclassified	Candidatus Saccharibacteria bacterium	RAAC3_TM7_1	230715	1394711	complete	NC_023004.1
Bacteria	Candidatus Saccharibacteria	unclassified	Candidatus Saccharimonas aalborgensis		203361	1332188	complete	NC_021219.1
Bacteria	Cloacimonetes	unclassified	Candidatus Cloacimonas acidaminovorans		62959	456827	complete	NS_000195.1
Bacteria	Armatimonadetes	Chthonomonadetes	Chthonomonas calidirosea	T49	208678	1303518	complete	NC_021487.1
Bacteria	Bacteroidetes	Bacteroidia	Bacteroides thetaiotaomicron	VPI-5482	62913	226186	complete	NC_004663.1,NC_004703.1
Bacteria	Bacteroidetes	Bacteroidia	Candidatus Azobacteroides pseudotrichonymphae	CFP2	59163	511995	complete	NC_011561.1-NC_011565.1
Bacteria	Bacteroidetes	Bacteroidia	Odoribacter splanchnicus	DSM 20712	63397	709991	complete	NC_015160.1
Bacteria	Bacteroidetes	Bacteroidia	Paludibacter propionicigenes	WB4	60725	694427	complete	NC_014734.1
Bacteria	Bacteroidetes	Bacteroidia	Parabacteroides distasonis	ATCC 8503	58301	435591	complete	NC_009615.1
Bacteria	Bacteroidetes	Bacteroidia	Porphyromonas gingivalis	W83	57641	242619	complete	NC_002950.2
Bacteria	Bacteroidetes	Bacteroidia	Tannerella forsythia	ATCC 43037	83157	203275	complete	NC_016610.1
Bacteria	Bacteroidetes	Bacteroidia	Prevotella melaninogenica	ATCC 25845	51377	553174	complete	NC_014370.1,NC_014371.1
Bacteria	Bacteroidetes	Bacteroidia	Alistipes finegoldii	DSM 17242	168180	679935	complete	NC_018011.1
Bacteria	Bacteroidetes	Cytophagia	Candidatus Amoebophilus asiaticus	5a2	58963	452471	complete	NC_010830.1
Bacteria	Bacteroidetes	Cytophagia	Cardinium endosymbiont of Encarsia pergandiella	cEper1	175524	1231626	complete	NC_018605.1,NC_018606.1
Bacteria	Bacteroidetes	Cytophagia	Algoriphagus machipongonensis	PR1	54611	388413	complete	NZ_CM001023.1
Bacteria	Bacteroidetes	Cytophagia	Belliella baltica	DSM 15883	168182	866536	complete	NC_018010.1
Bacteria	Bacteroidetes	Cytophagia	Cyclobacterium marinum	DSM 745	71485	880070	complete	NC_015914.1
Bacteria	Bacteroidetes	Cytophagia	Echinicola vietnamensis	DSM 17526	184076	926556	complete	NC_019904.1
Bacteria	Bacteroidetes	Cytophagia	Cytophaga hutchinsonii	ATCC 33406	57651	269798	complete	NC_008255.1
Bacteria	Bacteroidetes	Cytophagia	Dyadobacter fermentans	DSM 18053	59049	471854	complete	NC_013037.1
Bacteria	Bacteroidetes	Cytophagia	Emticicia oligotrophica	DSM 17448	177079	929562	complete	NC_018742.1-NC_018745.1,NC_018749.1,NC_018749.1
Bacteria	Bacteroidetes	Cytophagia	Fibrella aestuarina	BUZ 2	178352	1166018	complete	NC_019012.1,NC_020054.1
Bacteria	Bacteroidetes	Cytophagia	Flexibacter litoralis	DSM 6794	168257	880071	complete	NC_018018.1
Bacteria	Bacteroidetes	Cytophagia	Leadbetterella byssophila	DSM 17132	60161	649349	complete	NC_014655.1
Bacteria	Bacteroidetes	Cytophagia	Runella slithyformis	DSM 19594	68317	761193	complete	NC_015693.1-NC_015695.1,NC_015703.1-NC_015705.1
Bacteria	Bacteroidetes	Cytophagia	Spirosoma linguale	DSM 74	43413	504472	complete	NC_013730.1-NC_013738.1
Bacteria	Bacteroidetes	Cytophagia	Marivirga tractuosa	DSM 4126	60837	643867	complete	NC_014750.1,NC_014759.1
Bacteria	Bacteroidetes	Flavobacteriia	Blattabacterium sp.	BPLAN	41287	600809	complete	NC_013418.2,NC_013419.1
Bacteria	Bacteroidetes	Flavobacteriia	Fluviicola taffensis	DSM 16823	65271	755732	complete	NC_015321.1
Bacteria	Bacteroidetes	Flavobacteriia	Owenweeksia hongkongensis	DSM 17368	82951	926562	complete	NC_016599.1
Bacteria	Bacteroidetes	Flavobacteriia	Aequorivita sublithincola	DSM 14238	168181	746697	complete	NC_018013.1
Bacteria	Bacteroidetes	Flavobacteriia	Capnocytophaga ochracea	DSM 7271	59197	521097	complete	NC_013162.1
Bacteria	Bacteroidetes	Flavobacteriia	Cellulophaga algicola	DSM 14237	62159	688270	complete	NC_014934.1
Bacteria	Bacteroidetes	Flavobacteriia	Croceibacter atlanticus	HTCC2559	49661	216432	complete	NC_014230.1
Bacteria	Bacteroidetes	Flavobacteriia	Dokdonia sp.	4H-3-7-5	66593	983548	complete	NC_015496.1
Bacteria	Bacteroidetes	Flavobacteriia	Flavobacteriaceae bacterium	3519-10	59413	531844	complete	NC_013062.1
Bacteria	Bacteroidetes	Flavobacteriia	Flavobacterium johnsoniae	UW101; ATCC 17061	58493	376686	complete	NC_009441.1
Bacteria	Bacteroidetes	Flavobacteriia	Gramella forsetii	KT0803	58881	411154	complete	NC_008571.1
Bacteria	Bacteroidetes	Flavobacteriia	Lacinutrix sp.	5H-3-7-4	68067	983544	complete	NC_015638.1
Bacteria	Bacteroidetes	Flavobacteriia	Maribacter sp.	HTCC2170	51877	313603	complete	NC_014472.1
Bacteria	Bacteroidetes	Flavobacteriia	Muricauda ruestringensis	DSM 13258	72479	886377	complete	NC_015945.1
Bacteria	Bacteroidetes	Flavobacteriia	Nonlabens dokdonensis	DSW-6	186842	592029	complete	NC_020156.1
Bacteria	Bacteroidetes	Flavobacteriia	Ornithobacterium rhinotracheale	DSM 15997	168256	867902	complete	NC_018016.1
Bacteria	Bacteroidetes	Flavobacteriia	Polaribacter sp.	MED152	54207	313598	complete	NC_020830.1
Bacteria	Bacteroidetes	Flavobacteriia	Psychroflexus torquis	ATCC 700755	54205	313595	complete	NC_018721.1
Bacteria	Bacteroidetes	Flavobacteriia	Riemerella anatipestifer	DSM 15868	60727	693978	complete	NC_014738.1
Bacteria	Bacteroidetes	Flavobacteriia	Robiginitalea biformata	HTCC2501	58285	313596	complete	NC_013222.1
Bacteria	Bacteroidetes	Flavobacteriia	Weeksella virosa	DSM 16922	63627	865938	complete	NC_015144.1
Bacteria	Bacteroidetes	Flavobacteriia	Zobellia galactanivorans	DsiJT	70621	63186	complete	NC_015844.1
Bacteria	Bacteroidetes	Flavobacteriia	Zunongwangia profunda	SMA-87	48073	655815	complete	NC_014041.1
Bacteria	Bacteroidetes	Flavobacteriia	Candidatus Sulcia muelleri	GWSS	58943	444179	complete	NC_010118.1
Bacteria	Bacteroidetes	Flavobacteriia	Candidatus Uzinura diaspidicola	ASNER	186740	1133592	complete	NC_020135.1
Bacteria	Bacteroidetes	Sphingobacteriia	Chitinophaga pinensis	DSM 2588	59113	485918	complete	NC_013132.1
Bacteria	Bacteroidetes	Sphingobacteriia	Niastella koreensis	GR20-10	83125	700598	complete	NC_016609.1
Bacteria	Bacteroidetes	Sphingobacteriia	Haliscomenobacter hydrossis	DSM 1100	66777	760192	complete	NC_015510.1-NC_015513.1
Bacteria	Bacteroidetes	Sphingobacteriia	Saprospira grandis	Lewin	89375	984262	complete	NC_016936.1,NC_016940.1
Bacteria	Bacteroidetes	Sphingobacteriia	Pedobacter heparinus	DSM 2366	59111	485917	complete	NC_013061.1
Bacteria	Bacteroidetes	Sphingobacteriia	Solitalea canadensis	DSM 3403	81783	929556	complete	NC_017770.1
Bacteria	Bacteroidetes	Sphingobacteriia	Sphingobacterium sp.	21	64755	743722	complete	NC_015277.1
Bacteria	Bacteroidetes	unclassified	Rhodothermus marinus	DSM 4252	41729	518766	complete	NC_013501.1,NC_013502.1
Bacteria	Bacteroidetes	unclassified	Salinibacter ruber	DSM 13855; M31	58513	309807	complete	NC_007677.1,NC_007678.1
Bacteria	Chlorobi	Chlorobia	Chlorobaculum tepidum	TLS	57897	194439	complete	NC_002932.3
Bacteria	Chlorobi	Chlorobia	Chlorobium chlorochromatii	CaD3	58375	340177	complete	NC_007514.1
Bacteria	Chlorobi	Chlorobia	Chloroherpeton thalassium	ATCC 35110	59187	517418	complete	NC_011026.1
Bacteria	Chlorobi	Chlorobia	Pelodictyon luteolum	DSM 273	58175	319225	complete	NC_007512.1
Bacteria	Chlorobi	Chlorobia	Prosthecochloris aestuarii	DSM 271	58151	290512	complete	NC_011059.1,NC_011061.1
Bacteria	Ignavibacteriae	Ignavibacteria	Ignavibacterium album	JCM 16511	162097	945713	complete	NC_017464.1
Bacteria	Ignavibacteriae	Ignavibacteria	Melioribacter roseus	P3M-2	170941	1191523	complete	NC_018178.1
Bacteria	Caldiserica	Caldisericia	Caldisericum exile	AZM16c01	158173	511051	complete	NC_017096.1
Bacteria	Chlamydiae	Chlamydiia	Chlamydia trachomatis	D/UW-3/CX	57637	272561	complete	NC_000117.1
Bacteria	Chlamydiae	Chlamydiia	Chlamydophila caviae	GPIC	57783	227941	complete	NC_003361.3,NC_004720.1
Bacteria	Chlamydiae	Chlamydiia	Candidatus Protochlamydia amoebophila	UWE25	58079	264201	complete	NC_005861.1
Bacteria	Chlamydiae	Chlamydiia	Parachlamydia acanthamoebae	UV7	68335	765952	complete	NC_015702.1
Bacteria	Chlamydiae	Chlamydiia	Simkania negevensis	Z	68451	331113	complete	NC_015710.1,NC_015713.1
Bacteria	Chlamydiae	Chlamydiia	Waddlia chondrophila	WSU 86-1044	49531	716544	complete	NC_014225.1,NC_014226.1
Bacteria	Verrucomicrobia	Opitutae	Opitutus terrae	PB90-1	58965	452637	complete	NC_010571.1
Bacteria	Verrucomicrobia	Opitutae	Coraliomargarita akajimensis	DSM 45221	47079	583355	complete	NC_014008.1
Bacteria	Verrucomicrobia	Verrucomicrobiae	Akkermansia muciniphila	ATCC BAA-835	58985	349741	complete	NC_010655.1
Bacteria	Verrucomicrobia	Verrucomicrobiae	Verrucomicrobium spinosum	DSM 4136	54121	240016	complete	NZ_ABIZ01000001.1
Bacteria	Verrucomicrobia	unclassified	Methylacidiphilum infernorum	V4	59161	481448	complete	NC_010794.1
Bacteria	Chloroflexi	Anaerolineae	Anaerolinea thermophila	UNI-1	62245	926569	complete	NC_014960.1
Bacteria	Chloroflexi	Caldilineae	Caldilinea aerophila	DSM 14535	158165	926550	complete	NC_017079.1
Bacteria	Chloroflexi	Chloroflexia	Chloroflexus aurantiacus	J-10-fl	57657	324602	complete	NC_010175.1
Bacteria	Chloroflexi	Chloroflexia	Roseiflexus sp.	RS-1	58523	357808	complete	NC_009523.1
Bacteria	Chloroflexi	Chloroflexia	Herpetosiphon aurantiacus	ATCC 23779	58599	316274	complete	NC_009972.1-NC_009974.1
Bacteria	Chloroflexi	Dehalococcoidia	Dehalococcoides mccartyi	195	57763	243164	complete	NC_002936.3
Bacteria	Chloroflexi	Dehalococcoidia	Dehalogenimonas lykanthroporepellens	BL-DC-9	48131	552811	complete	NC_014314.1
Bacteria	Chloroflexi	Thermomicrobia	Sphaerobacter thermophilus	DSM 20745	41997	479434	complete	NC_013523.1,NC_013524.1
Bacteria	Chloroflexi	Thermomicrobia	Thermomicrobium roseum	DSM 5159	59341	309801	complete	NC_011959.1,NC_011961.1
Bacteria	Chrysiogenetes	Chrysiogenetes	Desulfurispirillum indicum	S5	45897	653733	complete	NC_014836.1
Bacteria	Cyanobacteria	Gloeobacteria	Gloeobacter violaceus	PCC 7421	58011	251221	complete	NC_005125.1
Bacteria	Cyanobacteria	unclassified	Anabaena variabilis	ATCC 29413	58043	240292	complete	NC_007410.1-NC_007413.1,NC_014000.1
Bacteria	Cyanobacteria	unclassified	Cylindrospermum stagnale	PCC 7417	183111	56107	complete	NC_019744.1,NC_019758.1,NC_019758.1,NC_020050.1
Bacteria	Cyanobacteria	unclassified	Nostoc sp.	PCC 7120	57803	103690	complete	NC_003241.1,NC_003241.1,NC_003267.1,NC_003270.1,NC_003273.1,NC_003273.1,NC_003276.1
Bacteria	Cyanobacteria	unclassified	Trichormus azollae	0708	49725	551115	complete	NC_014248.1-NC_014250.1
Bacteria	Cyanobacteria	unclassified	Calothrix parietina	PCC 6303	183109	1170562	complete	NC_019728.1,NC_019728.1,NC_019752.1,NC_019752.1
Bacteria	Cyanobacteria	unclassified	Rivularia sp.	PCC 7116	182929	373994	complete	NC_019679.1,NC_019679.1,NC_019686.1
Bacteria	Cyanobacteria	unclassified	Chroococcidiopsis thermalis	PCC 7203	183002	251229	complete	NC_019696.1,NC_019696.1,NC_019699.1
Bacteria	Cyanobacteria	unclassified	Pleurocapsa minor	PCC 7327	183006	118163	complete	NC_019689.1
Bacteria	Cyanobacteria	unclassified	Stanieria cyanosphaera	PCC 7437	183115	111780	complete	NC_019748.1-NC_019750.1,NC_019766.1,NC_019766.1,NC_020052.1
Bacteria	Cyanobacteria	unclassified	Prochlorococcus marinus	CCMP1375; SS120	57995	167539	complete	NC_005042.1
Bacteria	Cyanobacteria	unclassified	Acaryochloris marina	MBIC11017	58167	329726	complete	NC_009925.1-NC_009934.1
Bacteria	Cyanobacteria	unclassified	Candidatus Atelocyanobacterium thalassa		43697	713887	complete	NC_013771.1
Bacteria	Cyanobacteria	unclassified	Chamaesiphon minutus	PCC 6605	183005	1173020	complete	NC_019698.1,NC_019698.1,NC_020053.1
Bacteria	Cyanobacteria	unclassified	Cyanobacterium aponinum	PCC 10605	183340	755178	complete	NC_019776.1,NC_019777.1
Bacteria	Cyanobacteria	unclassified	Cyanobium gracile	PCC 6307	182931	292564	complete	NC_019675.1
Bacteria	Cyanobacteria	unclassified	Cyanothece sp.	ATCC 51142	59013	43989	complete	NC_010539.1,NC_010541.1-NC_010543.1,NC_010547.1,NC_010547.1
Bacteria	Cyanobacteria	unclassified	Dactylococcopsis salina	PCC 8305	183341	13035	complete	NC_019780.1
Bacteria	Cyanobacteria	unclassified	Gloeocapsa sp.	PCC 7428	183112	1173026	complete	NC_019745.1-NC_019747.1,NC_019759.1,NC_020051.1
Bacteria	Cyanobacteria	unclassified	Halothece sp.	PCC 7418	183338	65093	complete	NC_019779.1
Bacteria	Cyanobacteria	unclassified	Microcystis aeruginosa	NIES-843	59101	449447	complete	NC_010296.1
Bacteria	Cyanobacteria	unclassified	Synechococcus sp.	WH 8102	61581	84588	complete	NC_005070.1
Bacteria	Cyanobacteria	unclassified	Synechocystis sp.	PCC 6803	57659	1148	complete	NC_000911.1,NC_005229.1-NC_005232.1
Bacteria	Cyanobacteria	unclassified	Thermosynechococcus elongatus	BP-1	57907	197221	complete	NC_004113.1
Bacteria	Cyanobacteria	unclassified	Arthrospira platensis	NIES-39	197171	696747	complete	NC_016640.1
Bacteria	Cyanobacteria	unclassified	Crinalium epipsammum	PCC 9333	183113	1173022	complete	NC_019733.1-NC_019737.1,NC_019753.1-NC_019756.1
Bacteria	Cyanobacteria	unclassified	Geitlerinema sp.	PCC 7407	183007	1173025	complete	NC_019703.1
Bacteria	Cyanobacteria	unclassified	Leptolyngbya sp.	PCC 7376	182928	111781	complete	NC_019683.1
Bacteria	Cyanobacteria	unclassified	Microcoleus sp.	PCC 7113	183114	1173027	complete	NC_019738.1-NC_019743.1,NC_019760.1-NC_019762.1
Bacteria	Cyanobacteria	unclassified	Oscillatoria acuminata	PCC 6304	183003	56110	complete	NC_019694.1,NC_019694.1,NC_019700.1
Bacteria	Cyanobacteria	unclassified	Pseudanabaena sp.	PCC 7367	183004	82654	complete	NC_019690.1,NC_019701.1
Bacteria	Cyanobacteria	unclassified	Trichodesmium erythraeum	IMS101	57925	203124	complete	NC_008312.1
Bacteria	unclassified	unclassified	Thermobaculum terrenum	ATCC BAA-798	42011	525904	complete	NC_013525.1,NC_013526.1
Bacteria	unclassified	unclassified	Candidatus Methylomirabilis oxyfera		161981	671143	complete	NC_013260.1
Bacteria	unclassified	unclassified	Halyomorpha halys symbiont		222821	1235990	complete	NC_022547.1
Genomes used were those released and available from NCBI by 2015/01.
Using the genomes, the ortholog table in this study was constructed by a previously described method1,2 with modification of parameters (-V0.7 (alignment coverage for domain split), -ai0.8 (member overlap for absorbing adjacent small clusters), -ao0.6 (member overlap for merging adjacent clusters)).
References
1	Uchiyama, I. 2006, Hierarchical clustering algorithm for comprehensive orthologous-domain classification in multiple genomes. Nucleic Acids Res, 34, 647-658.
2	Kawai, M., Futagami, T., Toyoda, A., et al. 2014, High frequency of phylogenetically diverse reductive dehalogenase-homologous genes in deep subseafloor sedimentary metagenomes. Front Microbiol, 5, 80.
