# Supplementary material for: Complete genome and gene expression analyses of Asaia bogorensis reveal unique responses to culture with mammalian cells as a potential opportunistic human pathogen
Source: DNA Res. 2015 Sep 10;22(5):357–66. doi: 10.1093/dnares/dsv018 (PMC4596401; doi:10.1093/dnares/dsv018)
Supplement: Supplementary Data [file supp_dsv018_dsv018supp_table2.xlsx]

## Sheet: table_S2
Table S2. Universally conserved single-copy genes in the ortholog table
Gene	Description	Representative gene (Archaea; Methanococcus jannaschii DSM 2661)	Representative gene (Bacteria; Escherichia coli K-12 MG1655)	Genes in the cluster (complete Archaea)	Genomes in the cluster (complete Archaea)	Total genomes (complete Archaea)	Found / total genomes in complete Archaea	Average number of paralogs in complete Archaea	Genes in the cluster (complete Bacteria)	Genomes in the cluster (complete Bacteria)	Total genomes (complete Bacteria)	Found / total genomes in complete Bacteria	Average number of paralogs in complete Bacteria	Average length (nt)	Average number of paralogs in complete Archaea and Bacteria
alaS	AlanyL-tRNA synthetase	MJ_0564	B2697	80	80	80	1	1	625	618	626	0.9872	0.9984	2619.54	0.9986
argS	ArginyL-tRNA synthetase	MJ_0237	B1876	80	80	80	1	1	641	618	626	0.9872	1.024	1728.13	1.0212
eno	Enolase/phosphopyruvate hydratase	MJ_0232	B2779	83	79	80	0.9875	1.0375	657	613	626	0.9792	1.0495	1272.9	1.0482
ffh	Signal recognition particle protein	MJ_0101	B2610	79	79	80	0.9875	0.9875	608	606	626	0.9681	0.9712	1397.75	0.9731
ftsY	Signal recognition particle-docking protein ftsy	MJ_0291	B3464	79	79	80	0.9875	0.9875	608	608	626	0.9712	0.9712	1136.29	0.9731
gcp	Putative DNA-binding/iron metalloprotein/AP endonuclease	MJ_1130	B3064	80	80	80	1	1	618	616	626	0.984	0.9872	1086.41	0.9887
hisS	HistidyL-tRNA synthetase	MJ_1000	B2514	80	80	80	1	1	641	619	626	0.9888	1.024	1305.11	1.0212
ileS	IsoleucyL-tRNA synthetase	MJ_0947	B0026	80	80	80	1	1	629	617	626	0.9856	1.0048	2987.33	1.0042
infB	Translation initiation factor IF-2	MJ_0262	B3168	81	80	80	1	1.0125	630	619	626	0.9888	1.0064	2544.46	1.0071
ksgA	Dimethyladenosine transferase	MJ_1029	B0051	79	79	80	0.9875	0.9875	658	617	626	0.9856	1.0511	830.117	1.0439
metG	MethionyL-tRNA synthetase	MJ_1263	B2114	80	80	80	1	1	664	620	626	0.9904	1.0607	1861.87	1.0538
pheS	PhenylalanyL-tRNA synthetase, alpha subunit	MJ_0487	B1714	80	80	80	1	1	623	621	626	0.992	0.9952	1087.69	0.9958
pheT	PhenylalanyL-tRNA synthetase beta subunit	MJ_1108	B1713	81	80	80	1	1.0125	649	618	626	0.9872	1.0367	2245.12	1.034
ppnK	Inorganic polyphosphate/ATP-NAD kinase	MJ_0917	B2615	84	78	80	0.975	1.05	651	597	626	0.9537	1.0399	878.722	1.0411
pyrG	CTP synthetase	MJ_1174	B2780	78	78	80	0.975	0.975	605	603	626	0.9633	0.9665	1635.7	0.9674
pyrH	Uridylate kinase	MJ_1259	B0171	79	79	80	0.9875	0.9875	615	612	626	0.9776	0.9824	721.85	0.983
rplA	50S ribosomal protein L1	MJ_0510	B3984	80	80	80	1	1	622	622	626	0.9936	0.9936	693.068	0.9943
rplB	50S ribosomal protein L2	MJ_0179	B3317	80	80	80	1	1	622	622	626	0.9936	0.9936	816.038	0.9943
rplC	50S ribosomal protein L3	MJ_0176	B3320	80	80	80	1	1	626	625	626	0.9984	1	690.327	1
rplE	50S ribosomal protein L5	MJ_0469	B3308	80	80	80	1	1	622	622	626	0.9936	0.9936	548.62	0.9943
rplF	50S ribosomal protein L6	MJ_0471	B3305	80	80	80	1	1	620	620	626	0.9904	0.9904	537.853	0.9915
rplK	50S ribosomal protein L11	MJ_0373	B3983	80	80	80	1	1	630	626	626	1	1.0064	435.456	1.0057
rplM	50S ribosomal protein L13	MJ_0194	B3231	80	80	80	1	1	623	621	626	0.992	0.9952	441.563	0.9958
rplN	50S ribosomal protein L14	MJ_0466	B3310	80	80	80	1	1	622	622	626	0.9936	0.9936	370.85	0.9943
rplV	50S ribosomal protein L22	MJ_0460	B3315	80	80	80	1	1	620	620	626	0.9904	0.9904	376.191	0.9915
rplW	50S ribosomal protein L23	MJ_0178	B3318	80	80	80	1	1	619	619	626	0.9888	0.9888	293.047	0.9901
rpoC	DNA-directed RNA polymerase subunit beta'	MJ_1042	B3988	85	80	80	1	1.0625	661	623	626	0.9952	1.0559	3891.18	1.0567
rpsB	30S ribosomal protein S2	MJ_0982	B0169	80	80	80	1	1	622	622	626	0.9936	0.9936	789.624	0.9943
rpsC	30S ribosomal protein S3	MJ_0461	B3314	80	80	80	1	1	622	622	626	0.9936	0.9936	728.94	0.9943
rpsD	30S ribosomal protein S4	MJ_0190	B3296	80	80	80	1	1	667	624	626	0.9968	1.0655	604.944	1.0581
rpsE	30S ribosomal protein S5	MJ_0475	B3303	80	80	80	1	1	625	625	626	0.9984	0.9984	547.894	0.9986
rpsG	30S ribosomal protein S7	MJ_1047	B3341	80	80	80	1	1	624	622	626	0.9936	0.9968	483.26	0.9972
rpsH	30S ribosomal protein S8	MJ_0470	B3306	80	80	80	1	1	624	624	626	0.9968	0.9968	394.526	0.9972
rpsI	30S ribosomal protein S9	MJ_0195	B3230	80	80	80	1	1	626	624	626	0.9968	1	415.109	1
rpsJ	30S ribosomal protein S10	MJ_0322	B3321	80	80	80	1	1	623	622	626	0.9936	0.9952	309.017	0.9958
rpsK	30S ribosomal protein S11	MJ_0191	B3297	80	80	80	1	1	618	617	626	0.9856	0.9872	392.205	0.9887
rpsL	30S ribosomal protein S12	MJ_1046	B3342	79	79	80	0.9875	0.9875	622	620	626	0.9904	0.9936	385.006	0.9929
rpsM	30S ribosomal protein S13	MJ_0189	B3298	80	80	80	1	1	622	621	626	0.992	0.9936	381.906	0.9943
rpsQ	30S ribosomal protein S17	MJ_0465	B3311	81	80	80	1	1.0125	622	621	626	0.992	0.9936	276.935	0.9958
rpsS	30S ribosomal protein S19	MJ_0180	B3316	80	80	80	1	1	622	622	626	0.9936	0.9936	293.658	0.9943
secY	Preprotein translocase subunit SecY	MJ_0478	B3300	82	80	80	1	1.025	623	617	626	0.9856	0.9952	1334.05	0.9986
truB	TRNA pseudouridine synthase b	MJ_0148	B3166	77	77	80	0.9625	0.9625	607	601	626	0.9601	0.9696	902.5	0.9688
Universally conserved single-copy genes were selected from the genus-based ortholog table on the basis of the following 2 requirements; (i) the gene should be conserved among more than 95% of archaeal genomes and 95% of bacterial ones, and (ii) copy numbers of the gene in archaeal genomes and bacterial ones should be less than 1.1
