# Supplementary material for: Complete genome and gene expression analyses of Asaia bogorensis reveal unique responses to culture with mammalian cells as a potential opportunistic human pathogen
Source: DNA Res. 2015 Sep 10;22(5):357–66. doi: 10.1093/dnares/dsv018 (PMC4596401; doi:10.1093/dnares/dsv018)
Supplement: Supplementary Data [file supp_dsv018_dsv018supp_table3.xlsx]

## Sheet: ST3A_Asbo_Kome_vs_4AAB
Table S3A. Protein families more in As. bogorensis and Ko. medellinensis than in the other 4 AAB
Category	Protein family			Group 1		Group 2				Mean gene count
	Accession	Name	Description	As. bogorensis	Ko. medellinensis	Gr. bethesdensis	Ga. diazotrophicus	Go. oxydans	Ac. pasteurianus	Group 1	Group 2
cellulose synthase	TIGR03030	CelA	CelA: cellulose synthase catalytic subunit (UDP-forming)	Asbog_01433	GLX_07870 GLX_08550 GLX_25060 GLX_27490					2.5	0
	PF03552.9	Cellulose_synt	Cellulose synthase	Asbog_01433	GLX_07870 GLX_08550 GLX_25060 GLX_27490					2.5	0
	PF05420.6	BCSC_C	Cellulose synthase operon protein C C-terminus (BCSC_C)	Asbog_01432	GLX_07860 GLX_25090 GLX_27560					2	0
	PF03500.8	Cellsynth_D	Cellulose synthase subunit D	Asbog_01431	GLX_25100					1	0
	PF00375.13	SDF	Sodium:dicarboxylate symporter family	Asbog_00130 Asbog_00693 Asbog_01261	GLX_10840 GLX_15110 GLX_23370	GBCGDNIH1_0033	GDIA_2714	GOX1294	APA01_14440 APA01_22340	3	1.25
	PF01118.19	Semialdhyde_dh	Semialdehyde dehydrogenase, NAD binding domain	Asbog_00401 Asbog_00601 Asbog_02603	GLX_17730 GLX_19750 GLX_24970	GBCGDNIH1_0967 GBCGDNIH1_2081	GDIA_0478 GDIA_2110	GOX0878 GOX1444	APA01_00300 APA01_03310	3	2
	PF01270.12	Glyco_hydro_8	Glycosyl hydrolases family 8	Asbog_01436	GLX_25040					1	0
	PF01636.18	APH	Phosphotransferase enzyme family	Asbog_00686 Asbog_00992 Asbog_01267 Asbog_01279	GLX_05350 GLX_09330 GLX_13650 GLX_20800	GBCGDNIH1_1876 GBCGDNIH1_2007	GDIA_1255 GDIA_3248 GDIA_3266	GOX0178 GOX1346 GOX1782	APA01_05470 APA01_19760	4	2.5
	PF02112.10	PDEase_II	cAMP phosphodiesterases class-II	Asbog_00307	GLX_05290					1	0
	PF02308.11	MgtC	MgtC family	Asbog_00297 Asbog_02683	GLX_04910 GLX_31460	GBCGDNIH1_1359	GDIA_2872	GOX1438	APA01_15670	2	1
	PF02615.9	Ldh_2	Malate/L-lactate dehydrogenase	Asbog_00129	GLX_23380					1	0
	PF02879.11	PGM_PMM_II	Phosphoglucomutase/phosphomannomutase, alpha/beta/alpha domain II	Asbog_00139 Asbog_00274 Asbog_01153 Asbog_01941	GLX_03660 GLX_05310 GLX_05640 GLX_13320	GBCGDNIH1_0590 GBCGDNIH1_1112	GDIA_0122 GDIA_1205 GDIA_3234	GOX0044 GOX1692	APA01_11180 APA01_15810 APA01_26140	4	2.5
	PF03881.9	Fructosamin_kin	Fructosamine kinase	Asbog_00686	GLX_20800					1	0
	PF03965.11	Penicillinase_R	Penicillinase repressor	Asbog_00284	GLX_29330					1	0
	PF04860.7	Phage_portal	Phage portal protein	Asbog_00055 Asbog_00056	GLX_15450 GLX_21440		GDIA_0555		APA01_20150	2	0.5
	PF05145.7	AmoA	Putative ammonia monooxygenase	Asbog_00655	GLX_29880					1	0
	PF05401.6	NodS	Nodulation protein S (NodS)	Asbog_00230 Asbog_02133	GLX_05730 GLX_05870 GLX_25170	GBCGDNIH1_0599	GDIA_0800	GOX0722	APA01_10930	2.5	1
	PF07238.9	PilZ	PilZ domain	Asbog_01433	GLX_07870 GLX_08550 GLX_25060 GLX_27490					2.5	0
	PF07494.6	Reg_prop	Two component regulator propeller	Asbog_01001	GLX_25580					1	0
	PF07582.7	AP_endonuc_2_N	AP endonuclease family 2 C terminus	Asbog_02467	GLX_01990					1	0
	PF07687.9	M20_dimer	Peptidase dimerisation domain	Asbog_00104 Asbog_00506 Asbog_01586 Asbog_01869 Asbog_02591 Asbog_02615 Asbog_02826	GLX_00680 GLX_00770 GLX_00800 GLX_01000 GLX_03940 GLX_19160 GLX_25970	GBCGDNIH1_0310 GBCGDNIH1_0687 GBCGDNIH1_0963	GDIA_0218 GDIA_0228 GDIA_0350 GDIA_0916 GDIA_1544 GDIA_2039	GOX1176 GOX1297 GOX1832 GOX2239	APA01_06700 APA01_12830 APA01_21600 APA01_41960	7	4.25
	PF09339.5	HTH_IclR	IclR helix-turn-helix domain	Asbog_00690 Asbog_01090 Asbog_02229 Asbog_02778 Asbog_02828	GLX_02830 GLX_05140 GLX_13200 GLX_30770	GBCGDNIH1_1774 GBCGDNIH1_1788	GDIA_0393 GDIA_0671 GDIA_1908	GOX1192 GOX2068	APA01_01900 APA01_16230 APA01_25000	4.5	2.5
	PF09655.5	Nitr_red_assoc	Conserved nitrate reductase-associated protein (Nitr_red_assoc)	Asbog_02234	GLX_01310					1	0
	TIGR02664	nitr_red_assoc	nitr_red_assoc: conserved hypothetical protein	Asbog_02234	GLX_01310					1	0
	PF11160.3	DUF2945	Protein of unknown function (DUF2945)	Asbog_02041	GLX_30430					1	0
	PF13091.1	PLDc_2	PLD-like domain	Asbog_00583 Asbog_01123	GLX_02190 GLX_07340 GLX_16640	GBCGDNIH1_0729	GDIA_0190	GOX0071	APA01_11980	2.5	1
	PF14549.1	P22_Cro	DNA-binding transcriptional regulator Cro	Asbog_01525	GLX_15420 GLX_21470					1.5	0
	TIGR01537	portal_HK97	portal_HK97: phage portal protein, HK97 family	Asbog_00055 Asbog_00056	GLX_15450 GLX_21440		GDIA_0555		APA01_20150	2	0.5
	TIGR02361	dak_ATP	dak_ATP: dihydroxyacetone kinase	Asbog_00691	GLX_05270					1	0
	TIGR03082	Gneg_AbrB_dup	Gneg_AbrB_dup: membrane protein AbrB duplication	Asbog_00655	GLX_29880					1	0
	TIGR04265	bac_cardiolipin	bac_cardiolipin: cardiolipin synthase	Asbog_00583 Asbog_01123	GLX_07340 GLX_16640		GDIA_0190	GOX0071	APA01_11980	2	0.75

## Sheet: ST3B_Asbo_vs_5AAB
Table S3B. Protein families more in As. bogorensis than in the other 5 AAB
Category	Protein family			Group 1	Group 2					Mean gene count
	Accession	Name	Description	As. bogorensis	Gr. bethesdensis	Ga. diazotrophicus	Go. oxydans	Ac. pasteurianus	Ko. medellinensis	Group 1	Group 2
cyo ubiquinol oxidase	PF03626.9	COX4_pro	Prokaryotic Cytochrome C oxidase subunit IV	Asbog_00578 Asbog_01762	GBCGDNIH1_1273	GDIA_0256	GOX1914	APA01_00930	GLX_26670	2	1
	TIGR02847	CyoD	CyoD: cytochrome o ubiquinol oxidase subunit IV	Asbog_00578 Asbog_01762	GBCGDNIH1_1273	GDIA_0256	GOX1914	APA01_00930	GLX_26670	2	1
	TIGR02843	CyoB	CyoB: cytochrome o ubiquinol oxidase, subunit I	Asbog_00580 Asbog_01764	GBCGDNIH1_1275	GDIA_0258	GOX1912	APA01_00910	GLX_26650	2	1
rhodopsin	PF15461.1	BCD	Beta-carotene 15,15'-dioxygenase	Asbog_01119						1	0
	TIGR03753	blh_monoox	blh_monoox: beta-carotene 15,15'-monooxygenase, Brp/Blh family	Asbog_01119						1	0
	PF01036.13	Bac_rhodopsin	Bacteriorhodopsin-like protein	Asbog_01120						1	0
	TIGR02734	crtI_fam	crtI_fam: phytoene desaturase	Asbog_01464 Asbog_01465						2	0
	TIGR02419	C4_traR_proteo	C4_traR_proteo: phage/conjugal plasmid C-4 type zinc finger protein, TraR family	Asbog_00025						1	0
	PF01258.12	zf-dskA_traR	Prokaryotic dksA/traR C4-type zinc finger	Asbog_00025 Asbog_02052	GBCGDNIH1_1387	GDIA_2671	GOX0622	APA01_25740	GLX_14390	2	1
	PF09864.4	MliC	Membrane-bound lysozyme-inhibitor of c-type lysozyme	Asbog_00067						1	0
	PF12913.2	SH3_6	SH3 domain of the SH3b1 type	Asbog_00081						1	0
	PF12914.2	SH3_7	SH3 domain of SH3b2 type	Asbog_00081						1	0
	PF02219.12	MTHFR	Methylenetetrahydrofolate reductase	Asbog_00111 Asbog_00421	GBCGDNIH1_0206	GDIA_0809	GOX2207	APA01_02240	GLX_19040	2	1
	PF01379.15	Porphobil_deam	Porphobilinogen deaminase, dipyromethane cofactor binding domain	Asbog_00133 Asbog_01798	GBCGDNIH1_2424	GDIA_0291	GOX1883	APA01_07970	GLX_26360	2	1
	PF03900.10	Porphobil_deamC	Porphobilinogen deaminase, C-terminal domain	Asbog_00133 Asbog_01798	GBCGDNIH1_2424	GDIA_0291	GOX1883	APA01_07970	GLX_26360	2	1
	TIGR00212	hemC	hemC: hydroxymethylbilane synthase	Asbog_00133 Asbog_01798	GBCGDNIH1_2424	GDIA_0291	GOX1883	APA01_07970	GLX_26360	2	1
	PF00127.15	Copper-bind	Copper binding proteins, plastocyanin/azurin family	Asbog_00135						1	0
	TIGR02375	pseudoazurin	pseudoazurin: pseudoazurin	Asbog_00135						1	0
	PF08840.6	BAAT_C	BAAT / Acyl-CoA thioester hydrolase C terminal	Asbog_00138						1	0
	PF09586.5	YfhO	Bacterial membrane protein YfhO	Asbog_00201						1	0
	TIGR00232	tktlase_bact	tktlase_bact: transketolase	Asbog_00321 Asbog_01931	GBCGDNIH1_0856	GDIA_2348	GOX1703	APA01_23110	GLX_20700	2	1
	TIGR04377	myo_inos_iolD	myo_inos_iolD: 3,5/4-trihydroxycyclohexa-1,2-dione hydrolase	Asbog_00336						1	0
	PF02588.10	DUF161	Uncharacterized BCR, YitT family COG1284	Asbog_00348						1	0
	PF07527.8	Hairy_orange	Hairy Orange	Asbog_00464						1	0
	PF01987.12	AIM24	Mitochondrial biogenesis AIM24	Asbog_00470						1	0
	TIGR00266	TIGR00266	TIGR00266: TIGR00266 family protein	Asbog_00470						1	0
	TIGR00875	fsa_talC_mipB	fsa_talC_mipB: fructose-6-phosphate aldolase	Asbog_00478						1	0
	PF00923.14	Transaldolase	Transaldolase	Asbog_00478 Asbog_01930	GBCGDNIH1_0855	GDIA_2349	GOX1704	APA01_23120	GLX_20710	2	1
	PF13231.1	PMT_2	Dolichyl-phosphate-mannose-protein mannosyltransferase	Asbog_00515 Asbog_01058 Asbog_02387	GBCGDNIH1_1463 GBCGDNIH1_1755	GDIA_1888 GDIA_3206	GOX0128 GOX1108	APA01_16870 APA01_24570	GLX_07940 GLX_17740	3	2
	PF06490.6	FleQ	Flagellar regulatory protein FleQ	Asbog_00526						1	0
	PF04239.7	DUF421	Protein of unknown function (DUF421)	Asbog_00541						1	0
	PF11175.3	DUF2961	Protein of unknown function (DUF2961)	Asbog_00542						1	0
	PF04993.8	TfoX_N	TfoX N-terminal domain	Asbog_00547						1	0
	PF11769.3	DUF3313	Protein of unknown function (DUF3313)	Asbog_00557						1	0
	PF10908.3	DUF2778	Protein of unknown function (DUF2778)	Asbog_00642						1	0
	PF04266.9	ASCH	ASCH domain	Asbog_00759						1	0
	PF13637.1	Ank_4	Ankyrin repeats (many copies)	Asbog_00769 Asbog_01932	GBCGDNIH1_1865	GDIA_2346	GOX1701	APA01_23100	GLX_20680	2	1
	PF01551.17	Peptidase_M23	Peptidase family M23	Asbog_00779 Asbog_02484	GBCGDNIH1_1713	GDIA_3022	GOX0331	APA01_09830	GLX_10140	2	1
	PF01663.17	Phosphodiest	Type I phosphodiesterase / nucleotide pyrophosphatase	Asbog_00780 Asbog_02589	GBCGDNIH1_1712	GDIA_3023	GOX0330	APA01_09840	GLX_10130	2	1
	PF01975.12	SurE	Survival protein SurE	Asbog_00851						1	0
	TIGR00087	surE	surE: 5'/3'-nucleotidase SurE	Asbog_00851						1	0
	PF07495.8	Y_Y_Y	Y_Y_Y domain	Asbog_01001 Asbog_01965						2	0
	PF03033.15	Glyco_transf_28	Glycosyltransferase family 28 N-terminal domain	Asbog_01021 Asbog_02167	GBCGDNIH1_0429	GDIA_3170	GOX0158	APA01_18990	GLX_08230	2	1
	PF04101.11	Glyco_tran_28_C	Glycosyltransferase family 28 C-terminal domain	Asbog_01021 Asbog_02167	GBCGDNIH1_0429	GDIA_3170	GOX0158	APA01_18990	GLX_08230	2	1
	PF05958.6	tRNA_U5-meth_tr	tRNA (Uracil-5-)-methyltransferase	Asbog_01097 Asbog_01458	GBCGDNIH1_1318	GDIA_3318	GOX0093	APA01_16550	GLX_08860	2	1
	PF08975.5	2H-phosphodiest	Domain of unknown function (DUF1868)	Asbog_01200						1	0
	PF01189.12	Nol1_Nop2_Fmu	NOL1/NOP2/sun family	Asbog_01217 Asbog_02068 Asbog_02399	GBCGDNIH1_1148 GBCGDNIH1_1754	GDIA_0041 GDIA_0627	GOX1597 GOX2266	APA01_08760 APA01_15070	GLX_07010 GLX_23920	3	2
	TIGR01234	L-ribulokinase	L-ribulokinase: ribulokinase	Asbog_01299						1	0
	PF00768.15	Peptidase_S11	D-alanyl-D-alanine carboxypeptidase	Asbog_01331 Asbog_02037 Asbog_02342	GBCGDNIH1_1072 GBCGDNIH1_1651	GDIA_0026 GDIA_2905	GOX0019 GOX0607	APA01_02790 APA01_11440	GLX_07080 GLX_11190	3	2
	TIGR02282	MltB	MltB: lytic murein transglycosylase B	Asbog_01333						1	0
	PF07471.7	Phage_Nu1	Phage DNA packaging protein Nu1	Asbog_01394						1	0
	TIGR01731	fil_hemag_20aa	fil_hemag_20aa: adhesin HecA family 20-residue repeat (two copies)	Asbog_01403						1	0
	TIGR03371	cellulose_yhjQ	cellulose_yhjQ: cellulose synthase operon protein YhjQ	Asbog_01434						1	0
	PF09399.5	SARS_lipid_bind	SARS lipid binding protein	Asbog_01450						1	0
	PF08774.6	VRR_NUC	VRR-NUC domain	Asbog_01531						1	0
	TIGR01786	TonB-hemlactrns	TonB-hemlactrns: TonB-dependent hemoglobin/transferrin/lactoferrin receptor family protein	Asbog_01609						1	0
	PF05675.7	DUF817	Protein of unknown function (DUF817)	Asbog_01610						1	0
	TIGR03420	DnaA_homol_Hda	DnaA_homol_Hda: DnaA regulatory inactivator Hda	Asbog_01737						1	0
	PF09913.4	DUF2142	Predicted membrane protein (DUF2142)	Asbog_01740						1	0
	PF07739.8	TipAS	TipAS antibiotic-recognition domain	Asbog_01751						1	0
	PF02870.10	Methyltransf_1N	6-O-methylguanine DNA methyltransferase, ribonuclease-like domain	Asbog_01779						1	0
	PF11158.3	DUF2938	Protein of unknown function (DUF2938)	Asbog_01830						1	0
	PF07274.7	DUF1440	Protein of unknown function (DUF1440)	Asbog_01833						1	0
	PF01476.15	LysM	LysM domain	Asbog_01917						1	0
	PF14257.1	DUF4349	Domain of unknown function (DUF4349)	Asbog_01923						1	0
	PF01182.15	Glucosamine_iso	Glucosamine-6-phosphate isomerases/6-phosphogluconolactonase	Asbog_01926 Asbog_02112	GBCGDNIH1_0851	GDIA_2354	GOX1707	APA01_23150	GLX_20760	2	1
	PF12900.2	Pyridox_ox_2	Pyridoxamine 5'-phosphate oxidase	Asbog_01988						1	0
	PF04995.9	CcmD	Heme exporter protein D (CcmD)	Asbog_01992						1	0
	TIGR03141	cytochro_ccmD	cytochro_ccmD: heme exporter protein CcmD	Asbog_01992						1	0
	PF11340.3	DUF3142	Protein of unknown function (DUF3142)	Asbog_01999						1	0
	PF00025.16	Arf	ADP-ribosylation factor family	Asbog_02080						1	0
	PF09439.5	SRPRB	Signal recognition particle receptor beta subunit	Asbog_02080 Asbog_02123	GBCGDNIH1_1619	GDIA_2070	GOX1582	APA01_25020	GLX_19420	2	1
	PF10415.4	FumaraseC_C	Fumarase C C-terminus	Asbog_02103 Asbog_02682	GBCGDNIH1_1041	GDIA_1166	GOX1643	APA01_14580	GLX_16350	2	1
	TIGR00502	nagB	nagB: glucosamine-6-phosphate deaminase	Asbog_02112						1	0
	PF14845.1	Glycohydro_20b2	beta-acetyl hexosaminidase like	Asbog_02113						1	0
	PF03932.9	CutC	CutC family	Asbog_02114						1	0
	PF08433.5	KTI12	Chromatin associated protein KTI12	Asbog_02141						1	0
	PF00668.15	Condensation	Condensation domain	Asbog_02166						1	0
	PF00201.13	UDPGT	UDP-glucoronosyl and UDP-glucosyl transferase	Asbog_02167						1	0
	TIGR01247	drrB	drrB: daunorubicin resistance ABC transporter membrane protein	Asbog_02169						1	0
	TIGR02472	sucr_P_syn_N	sucr_P_syn_N: sucrose-phosphate synthase, putative, glycosyltransferase domain	Asbog_02203						1	0
	PF02709.9	Glyco_transf_7C	N-terminal domain of galactosyltransferase	Asbog_02205 Asbog_02609						2	0
	PF12008.3	EcoR124_C	Type I restriction and modification enzyme - subunit R C terminal	Asbog_02263						1	0
	TIGR01402	fliQ	fliQ: flagellar biosynthetic protein FliQ	Asbog_02332						1	0
	PF01139.12	RtcB	tRNA-splicing ligase RtcB	Asbog_02337 Asbog_02449						2	0
	PF02113.10	Peptidase_S13	D-Ala-D-Ala carboxypeptidase 3 (S13) family	Asbog_02342						1	0
	TIGR00666	PBP4	PBP4: D-alanyl-D-alanine carboxypeptidase/D-alanyl-D-alanine-endopeptidase	Asbog_02342						1	0
	PF09604.5	Potass_KdpF	F subunit of K+-transporting ATPase (Potass_KdpF)	Asbog_02350						1	0
	TIGR02115	potass_kdpF	potass_kdpF: K+-transporting ATPase, F subunit	Asbog_02350						1	0
	PF05137.8	PilN	Fimbrial assembly protein (PilN)	Asbog_02367						1	0
	PF10459.4	Peptidase_S46	Peptidase S46	Asbog_02386						1	0
	PF06956.6	RtcR	Regulator of RNA terminal phosphate cyclase	Asbog_02448						1	0
	PF04616.9	Glyco_hydro_43	Glycosyl hydrolases family 43	Asbog_02450						1	0
	PF13686.1	DrsE_2	DsrE/DsrF/DrsH-like family	Asbog_02606						1	0
	PF07313.7	DUF1460	Protein of unknown function (DUF1460)	Asbog_02662						1	0
	PF08013.6	Tagatose_6_P_K	Tagatose 6 phosphate kinase	Asbog_02665						1	0
	TIGR02810	agaZ_gatZ	agaZ_gatZ: D-tagatose-bisphosphate aldolase, class II, non-catalytic subunit	Asbog_02665						1	0
	TIGR00052	TIGR00052	TIGR00052: nudix-type nucleoside diphosphatase, YffH/AdpP family	Asbog_02668						1	0
	TIGR00839	aspA	aspA: aspartate ammonia-lyase	Asbog_02682						1	0
	PF05096.7	Glu_cyclase_2	Glutamine cyclotransferase	Asbog_02779						1	0

## Sheet: ST3C_Asbo_Grbe_vs_4AAB
Table S3C. Protein families more in As. bogorensis and Gr. bethesdensis than in the other 4 AAB
Category	Protein family			Group 1		Group 2				Mean gene count
	Accession	Name	Description	As. bogorensis	Gr. bethesdensis	Ga. diazotrophicus	Go. oxydans	Ac. pasteurianus	Ko. medellinensis	Group 1	Group 2
elimination of oxidative stress	PF00141.18	peroxidase	Peroxidase	Asbog_00134	GBCGDNIH1_1677					1	0
	TIGR00198	cat_per_HPI	cat_per_HPI: catalase/peroxidase HPI	Asbog_00134	GBCGDNIH1_1677					1	0
drug regsitance	PF01804.13	Penicil_amidase	Penicillin amidase	Asbog_02346	GBCGDNIH1_0997					1	0
	PF06832.7	BiPBP_C	Penicillin-Binding Protein C-terminus Family	Asbog_01848	GBCGDNIH1_2355					1	0
	TIGR02073	PBP_1c	PBP_1c: penicillin-binding protein 1C	Asbog_01848	GBCGDNIH1_2355					1	0
large adhesin	PF05860.8	Haemagg_act	haemagglutination activity domain	Asbog_01403	GBCGDNIH1_1663					1	0
	TIGR01901	adhes_NPXG	adhes_NPXG: filamentous hemagglutinin family N-terminal domain	Asbog_01403	GBCGDNIH1_1663					1	0
	PF03865.8	ShlB	Haemolysin secretion/activation protein ShlB/FhaC/HecB	Asbog_01404	GBCGDNIH1_1664					1	0
	PF08479.6	POTRA_2	POTRA domain, ShlB-type	Asbog_01404 Asbog_02458	GBCGDNIH1_1664					1.5	0
	PF00207.17	A2M	Alpha-2-macroglobulin family	Asbog_01849	GBCGDNIH1_2356					1	0
	PF01835.14	A2M_N	MG2 domain	Asbog_01849	GBCGDNIH1_2356					1	0
	PF07703.9	A2M_N_2	Alpha-2-macroglobulin family N-terminal region	Asbog_01849	GBCGDNIH1_2356					1	0
	PF11974.3	MG1	Alpha-2-macroglobulin MG1 domain	Asbog_01849	GBCGDNIH1_2356					1	0
	TIGR01708	typeII_sec_gspH	typeII_sec_gspH: type II secretion system protein H	Asbog_02364	GBCGDNIH1_1758					1	0
	PF04612.7	T2SM	Type II secretion system (T2SS), protein M	Asbog_02368	GBCGDNIH1_1762					1	0
	PF13488.1	Gly-zipper_Omp	Glycine zipper	Asbog_00836 Asbog_00837	GBCGDNIH1_2028					1.5	0
	PF13181.1	TPR_8	Tetratricopeptide repeat	Asbog_00083 Asbog_01432 Asbog_01811	GBCGDNIH1_0822 GBCGDNIH1_1281 GBCGDNIH1_1850	GDIA_2196	GOX1871 GOX2013	APA01_04020 APA01_10120	GLX_25090	3	1.5
	PF00905.17	Transpeptidase	Penicillin binding protein transpeptidase domain	Asbog_00143 Asbog_00841 Asbog_01027 Asbog_01848	GBCGDNIH1_0281 GBCGDNIH1_0369 GBCGDNIH1_1467 GBCGDNIH1_2355	GDIA_0580 GDIA_2085 GDIA_3176	GOX0152 GOX1284 GOX1740	APA01_00650 APA01_00730 APA01_18930	GLX_08170 GLX_19530 GLX_24330	4	3
	PF00912.17	Transgly	Transglycosylase	Asbog_00143 Asbog_01848	GBCGDNIH1_0281 GBCGDNIH1_0369 GBCGDNIH1_2355	GDIA_2085	GOX1284	APA01_00650	GLX_19530	2.5	1
	PF12847.2	Methyltransf_18	Methyltransferase domain	Asbog_00164 Asbog_00230 Asbog_01160 Asbog_01168 Asbog_01209 Asbog_01217 Asbog_01458 Asbog_01667 Asbog_01686 Asbog_01820 Asbog_01840 Asbog_02008 Asbog_02068 Asbog_02133 Asbog_02399	GBCGDNIH1_0143 GBCGDNIH1_0152 GBCGDNIH1_0158 GBCGDNIH1_0208 GBCGDNIH1_0299 GBCGDNIH1_0443 GBCGDNIH1_0460 GBCGDNIH1_0599 GBCGDNIH1_0607 GBCGDNIH1_0608 GBCGDNIH1_0663 GBCGDNIH1_0743 GBCGDNIH1_0890 GBCGDNIH1_0931 GBCGDNIH1_1035 GBCGDNIH1_1148 GBCGDNIH1_1403 GBCGDNIH1_1754 GBCGDNIH1_1775 GBCGDNIH1_2222 GBCGDNIH1_2260	GDIA_0053 GDIA_0131 GDIA_0139 GDIA_0144 GDIA_0212 GDIA_0321 GDIA_0627 GDIA_0800 GDIA_0808 GDIA_1419 GDIA_3041 GDIA_3541 GDIA_3549	GOX0030 GOX0038 GOX0303 GOX0534 GOX0722 GOX1390 GOX1597 GOX1862 GOX1995 GOX2037 GOX2266 GOX2389 GOX2499	APA01_08760 APA01_09960 APA01_10440 APA01_10620 APA01_10930 APA01_11260 APA01_11340 APA01_11780 APA01_12350 APA01_14510 APA01_15070 APA01_15250 APA01_16840 APA01_25710	GLX_00370 GLX_05730 GLX_05810 GLX_05870 GLX_09620 GLX_19940 GLX_23920 GLX_25170 GLX_26190 GLX_27050 GLX_28010 GLX_28090 GLX_29390	18	13.25
	PF00077.15	RVP	Retroviral aspartyl protease	Asbog_00306	GBCGDNIH1_0325					1	0
	PF13348.1	Y_phosphatase3C	Tyrosine phosphatase family C-terminal region	Asbog_00350	GBCGDNIH1_0759					1	0
	PF13413.1	HTH_25	Helix-turn-helix domain	Asbog_00432 Asbog_01163	GBCGDNIH1_0595 GBCGDNIH1_0603	GDIA_0134	GOX0035	APA01_11290	GLX_05760	2	1
	PF04657.8	DUF606	Protein of unknown function, DUF606	Asbog_00438	GBCGDNIH1_1401					1	0
	PF01075.12	Glyco_transf_9	Glycosyltransferase family 9 (heptosyltransferase)	Asbog_00592 Asbog_01648 Asbog_01699 Asbog_02156 Asbog_02157 Asbog_02626	GBCGDNIH1_0328 GBCGDNIH1_0456 GBCGDNIH1_0822 GBCGDNIH1_1534 GBCGDNIH1_1646 GBCGDNIH1_1985	GDIA_2148 GDIA_3100	GOX0821 GOX0897 GOX0999 GOX1962	APA01_01510 APA01_04310 APA01_17340 APA01_19690	GLX_06430 GLX_12860	6	3
	PF05229.10	SCPU	Spore Coat Protein U domain	Asbog_00593 Asbog_00596 Asbog_00597	GBCGDNIH1_1327 GBCGDNIH1_1330					2.5	0
	PF00577.15	Usher	Outer membrane usher protein	Asbog_00594	GBCGDNIH1_1329					1	0
	PF00345.15	PapD_N	Pili and flagellar-assembly chaperone, PapD N-terminal domain	Asbog_00595	GBCGDNIH1_1328					1	0
	PF00406.17	ADK	Adenylate kinase	Asbog_00753 Asbog_02025	GBCGDNIH1_0575 GBCGDNIH1_2024	GDIA_2987	GOX0359	APA01_09520	GLX_10460	2	1
	PF10129.4	OpgC_C	OpgC protein	Asbog_00828 Asbog_02761	GBCGDNIH1_0334 GBCGDNIH1_1973	GDIA_1137	GOX0461	APA01_24880	GLX_20560	2	1
	PF02416.11	MttA_Hcf106	mttA/Hcf106 family	Asbog_00862 Asbog_02515	GBCGDNIH1_1254 GBCGDNIH1_2264	GDIA_1416	GOX1241	APA01_07330	GLX_12690	2	1
	PF01553.16	Acyltransferase	Acyltransferase	Asbog_00892 Asbog_01466 Asbog_01652 Asbog_02756	GBCGDNIH1_0119 GBCGDNIH1_0134 GBCGDNIH1_2246 GBCGDNIH1_2359	GDIA_1179 GDIA_3069	GOX0276 GOX2010	APA01_07720 APA01_10790 APA01_21450	GLX_09680 GLX_14450	4	2.25
	PF00550.20	PP-binding	Phosphopantetheine attachment site	Asbog_00931 Asbog_00947 Asbog_02151 Asbog_02166	GBCGDNIH1_0223 GBCGDNIH1_0240 GBCGDNIH1_0494 GBCGDNIH1_2209	GDIA_0640 GDIA_3407 GDIA_3422	GOX2041 GOX2057	APA01_11740 APA01_16050	GLX_00410 GLX_00550	4	2.25
	PF00725.17	3HCDH	3-hydroxyacyl-CoA dehydrogenase, C-terminal domain	Asbog_00963	GBCGDNIH1_2092					1	0
	PF10340.4	DUF2424	Protein of unknown function (DUF2424)	Asbog_01032	GBCGDNIH1_1771 GBCGDNIH1_1786 GBCGDNIH1_2223					2	0
	PF04226.8	Transgly_assoc	Transglycosylase associated protein	Asbog_01086	GBCGDNIH1_0144					1	0
	PF01256.12	Carb_kinase	Carbohydrate kinase	Asbog_01100 Asbog_01940	GBCGDNIH1_0300 GBCGDNIH1_1113 GBCGDNIH1_1310	GDIA_3322	GOX0090	APA01_16520	GLX_08830	2.5	1
	TIGR00563	rsmB	rsmB: 16S rRNA (cytosine(967)-C(5))-methyltransferase	Asbog_01217 Asbog_02068	GBCGDNIH1_1148 GBCGDNIH1_1754	GDIA_0041	GOX2266	APA01_15070	GLX_07010	2	1
	PF09912.4	DUF2141	Uncharacterized protein conserved in bacteria (DUF2141)	Asbog_01468	GBCGDNIH1_0243					1	0
	PF00056.18	Ldh_1_N	lactate/malate dehydrogenase, NAD binding domain	Asbog_01486	GBCGDNIH1_2071					1	0
	PF11154.3	DUF2934	Protein of unknown function (DUF2934)	Asbog_01785	GBCGDNIH1_0678					1	0
	PF05711.6	TylF	Macrocin-O-methyltransferase (TylF)	Asbog_01802	GBCGDNIH1_0811					1	0
	PF13972.1	TetR	Bacterial transcriptional repressor	Asbog_01838	GBCGDNIH1_2032					1	0
	PF14824.1	Sirohm_synth_M	Sirohaem biosynthesis protein central	Asbog_02144	GBCGDNIH1_0735					1	0
	TIGR01733	AA-adenyl-dom	AA-adenyl-dom: amino acid adenylation domain	Asbog_02166	GBCGDNIH1_0223					1	0
	PF14366.1	DUF4410	Domain of unknown function (DUF4410)	Asbog_02347	GBCGDNIH1_1414					1	0
	PF05729.7	NACHT	NACHT domain	Asbog_02448	GBCGDNIH1_0059 GBCGDNIH1_1076					1.5	0

## Sheet: ST3D_Asbo_Grbe_Gldi_vs_3AAB
Table S3D. Protein families more in As. bogorensis, Gr. bethesdensis and Ga. diazotrophicus than in the other 3 AAB
Category	Protein family			Group 1			Group 2			Mean gene count
	Accession	Name	Description	As. bogorensis	Gr. bethesdensis	Ga. diazotrophicus	Go. oxydans	Ac. pasteurianus	Ko. medellinensis	Group 1	Group 2
drug regsitance	PF13354.1	Beta-lactamase2	Beta-lactamase enzyme family	Asbog_01331 Asbog_01694 Asbog_02037	GBCGDNIH1_1072 GBCGDNIH1_1173 GBCGDNIH1_1651	GDIA_0026 GDIA_0195 GDIA_2820 GDIA_2905	GOX0019 GOX0607	APA01_02790 APA01_11440	GLX_07080 GLX_11190	3.33333	2
elimination of oxidative stress	PF13410.1	GST_C_2	Glutathione S-transferase, C-terminal domain	Asbog_01410 Asbog_01415 Asbog_01416 Asbog_02053	GBCGDNIH1_0168 GBCGDNIH1_0452 GBCGDNIH1_0799 GBCGDNIH1_1884	GDIA_0613 GDIA_1064 GDIA_1690 GDIA_1691 GDIA_1708 GDIA_3155	GOX1372		GLX_22580 GLX_24060 GLX_30210	4.66667	1.33333
	PF13905.1	Thioredoxin_8	Thioredoxin-like	Asbog_00206 Asbog_00800 Asbog_02447	GBCGDNIH1_0128 GBCGDNIH1_0251 GBCGDNIH1_2011	GDIA_1294 GDIA_2254 GDIA_3382	GOX0626 GOX0762	APA01_26090	GLX_13960 GLX_14710	3	1.66667
	PF00199.14	Catalase	Catalase	Asbog_00248 Asbog_00344	GBCGDNIH1_1598 GBCGDNIH1_1615 GBCGDNIH1_1969	GDIA_0604 GDIA_1244 GDIA_1539	GOX1138	APA01_13180	GLX_03140	2.66667	1
heme-copper superfamily cytochrome c oxidase/quinol oxidase	PF00510.13	COX3	Cytochrome c oxidase subunit III	Asbog_00579 Asbog_01763	GBCGDNIH1_1274 GBCGDNIH1_2250	GDIA_0257 GDIA_0826	GOX1913	APA01_00920	GLX_26660	2	1
	PF00116.15	COX2	Cytochrome C oxidase subunit II, periplasmic domain	Asbog_00581 Asbog_01765	GBCGDNIH1_1276 GBCGDNIH1_2259	GDIA_0259 GDIA_0828	GOX1911	APA01_00900	GLX_26640	2	1
Type II secretion system	PF07963.7	N_methyl	Prokaryotic N-terminal methylation motif	Asbog_02359 Asbog_02364	GBCGDNIH1_1758 GBCGDNIH1_1760 GBCGDNIH1_1767	GDIA_1522 GDIA_1524 GDIA_1528	GOX0992			2.66667	0.333333
	PF13544.1	N_methyl_2	Type IV pilin N-term methylation site GFxxxE	Asbog_02359 Asbog_02364	GBCGDNIH1_1758 GBCGDNIH1_1760 GBCGDNIH1_1767	GDIA_1522 GDIA_1523 GDIA_1528				2.66667	0
	TIGR02532	IV_pilin_GFxxxE	IV_pilin_GFxxxE: prepilin-type N-terminal cleavage/methylation domain	Asbog_02359 Asbog_02364 Asbog_02365 Asbog_02366	GBCGDNIH1_1758 GBCGDNIH1_1760 GBCGDNIH1_1767	GDIA_1522 GDIA_1524 GDIA_1528	GOX0992			3.33333	0.333333
	PF01478.13	Peptidase_A24	Type IV leader peptidase family	Asbog_02360	GBCGDNIH1_1690	GDIA_1527 GDIA_3485				1.33333	0
	PF06750.8	DiS_P_DiS	Bacterial Peptidase A24 N-terminal domain	Asbog_02360	GBCGDNIH1_1690	GDIA_1527				1	0
	PF05157.10	T2SE_Nter	Type II secretion system (T2SS), protein E, N-terminal domain	Asbog_02361	GBCGDNIH1_1756	GDIA_1526 GDIA_2855				1.33333	0
	TIGR02533	type_II_gspE	type_II_gspE: type II secretion system protein E	Asbog_02361	GBCGDNIH1_1756	GDIA_1526				1	0
	PF00482.18	T2SF	Type II secretion system (T2SS), protein F	Asbog_02363	GBCGDNIH1_1757	GDIA_1525 GDIA_3491 GDIA_3492				1.66667	0
	PF10741.4	T2SM_b	Type II secretion system (T2SS), protein M subtype b	Asbog_02368	GBCGDNIH1_1762	GDIA_1520				1	0
	PF03958.12	Secretin_N	Bacterial type II/III secretion system short domain	Asbog_02370	GBCGDNIH1_1765	GDIA_1518				1	0
	TIGR02517	type_II_gspD	type_II_gspD: type II secretion system protein D	Asbog_02370	GBCGDNIH1_1765	GDIA_1518				1	0
	PF03934.8	T2SK	Type II secretion system (T2SS), protein K	Asbog_02371	GBCGDNIH1_1766	GDIA_1517				1	0
	PF13460.1	NAD_binding_10	NADH(P)-binding	Asbog_00011 Asbog_00100 Asbog_00117 Asbog_00220 Asbog_00233 Asbog_00276 Asbog_00358 Asbog_00363 Asbog_00412 Asbog_00960 Asbog_01425 Asbog_01854 Asbog_02046 Asbog_02601 Asbog_02630 Asbog_02718	GBCGDNIH1_0105 GBCGDNIH1_0241 GBCGDNIH1_0702 GBCGDNIH1_0707 GBCGDNIH1_0961 GBCGDNIH1_0964 GBCGDNIH1_1138 GBCGDNIH1_1597 GBCGDNIH1_1626 GBCGDNIH1_1742 GBCGDNIH1_1778 GBCGDNIH1_1783 GBCGDNIH1_1793 GBCGDNIH1_1978 GBCGDNIH1_2278	GDIA_0200 GDIA_0332 GDIA_0647 GDIA_0764 GDIA_0856 GDIA_0947 GDIA_0992 GDIA_1183 GDIA_1334 GDIA_1479 GDIA_1830 GDIA_2297 GDIA_2324 GDIA_2810 GDIA_2812 GDIA_2896 GDIA_2900 GDIA_2995 GDIA_3158 GDIA_3406	GOX0454 GOX0529 GOX0741 GOX0911 GOX1050 GOX1155 GOX1458 GOX1487 GOX1849 GOX2040 GOX2253 GOX2378	APA01_02000 APA01_04990 APA01_05540 APA01_08610 APA01_11750 APA01_15750 APA01_19830 APA01_20710 APA01_24750 APA01_43160	GLX_04950 GLX_11250 GLX_17380 GLX_18700 GLX_21060 GLX_21670 GLX_23310 GLX_26100	17	10
	PF05175.9	MTS	Methyltransferase small domain	Asbog_00015 Asbog_01168 Asbog_01209 Asbog_01217 Asbog_01458 Asbog_01667 Asbog_01686 Asbog_02008 Asbog_02068 Asbog_02133 Asbog_02260 Asbog_02399	GBCGDNIH1_0152 GBCGDNIH1_0208 GBCGDNIH1_0299 GBCGDNIH1_0460 GBCGDNIH1_0599 GBCGDNIH1_0607 GBCGDNIH1_0608 GBCGDNIH1_0890 GBCGDNIH1_1148 GBCGDNIH1_1754 GBCGDNIH1_2190 GBCGDNIH1_2222	GDIA_0041 GDIA_0053 GDIA_0131 GDIA_0139 GDIA_0144 GDIA_0212 GDIA_0627 GDIA_0808 GDIA_1419 GDIA_2008 GDIA_3041 GDIA_3111	GOX0030 GOX0303 GOX0722 GOX0802 GOX1974 GOX1995 GOX2266 GOX2389	APA01_08760 APA01_09960 APA01_10440 APA01_10620 APA01_11260 APA01_11340 APA01_15070 APA01_25710	GLX_05730 GLX_05810 GLX_07010 GLX_23920 GLX_25170 GLX_27050 GLX_29390	12	7.66667
	PF00515.23	TPR_1	Tetratricopeptide repeat	Asbog_00083 Asbog_00217 Asbog_01648 Asbog_01811 Asbog_02278 Asbog_02629	GBCGDNIH1_0706 GBCGDNIH1_0822 GBCGDNIH1_1281 GBCGDNIH1_1850 GBCGDNIH1_2153 GBCGDNIH1_2154	GDIA_0304 GDIA_1284 GDIA_1398 GDIA_2147 GDIA_2196 GDIA_3361 GDIA_3430 GDIA_3493	GOX0825 GOX1560 GOX1871 GOX2013	APA01_04020 APA01_10120	GLX_13860 GLX_26290	6.66667	2.66667
	PF05368.8	NmrA	NmrA-like family	Asbog_00117 Asbog_00276 Asbog_01425 Asbog_01854 Asbog_02046 Asbog_02601	GBCGDNIH1_0241 GBCGDNIH1_0702 GBCGDNIH1_0964 GBCGDNIH1_1597 GBCGDNIH1_1626 GBCGDNIH1_1778 GBCGDNIH1_1783 GBCGDNIH1_1793 GBCGDNIH1_1978 GBCGDNIH1_2278	GDIA_0200 GDIA_0332 GDIA_0647 GDIA_0992 GDIA_1183 GDIA_1830 GDIA_2900	GOX0454 GOX0529 GOX1849 GOX2253	APA01_02000 APA01_04990 APA01_08610 APA01_19830	GLX_17380 GLX_18700 GLX_21670 GLX_23310 GLX_26100	7.66667	4.33333
	PF13673.1	Acetyltransf_10	Acetyltransferase (GNAT) domain	Asbog_00155 Asbog_00317 Asbog_01381 Asbog_01459 Asbog_01834 Asbog_02012 Asbog_02661	GBCGDNIH1_0192 GBCGDNIH1_0387 GBCGDNIH1_1149 GBCGDNIH1_1174 GBCGDNIH1_1186 GBCGDNIH1_1439 GBCGDNIH1_2204 GBCGDNIH1_2232 GBCGDNIH1_2283	GDIA_0199 GDIA_1190 GDIA_1197 GDIA_1368 GDIA_1588 GDIA_1622 GDIA_2098 GDIA_2151 GDIA_2449 GDIA_2527 GDIA_2570 GDIA_2664 GDIA_3037	GOX0307 GOX0482 GOX0774 GOX2267 GOX2388	APA01_00180 APA01_02440 APA01_09920 APA01_13240 APA01_26540	GLX_09960 GLX_12380 GLX_14350 GLX_19630 GLX_27040	9.66667	5
	PF13649.1	Methyltransf_25	Methyltransferase domain	Asbog_00164 Asbog_00230 Asbog_00927 Asbog_01160 Asbog_01209 Asbog_01458 Asbog_01820 Asbog_02008 Asbog_02133 Asbog_02328	GBCGDNIH1_0152 GBCGDNIH1_0158 GBCGDNIH1_0299 GBCGDNIH1_0443 GBCGDNIH1_0599 GBCGDNIH1_0607 GBCGDNIH1_0743 GBCGDNIH1_1035 GBCGDNIH1_1775 GBCGDNIH1_1792 GBCGDNIH1_2260	GDIA_0131 GDIA_0144 GDIA_0321 GDIA_0800 GDIA_0808 GDIA_1419 GDIA_3041 GDIA_3549	GOX0038 GOX0303 GOX0722 GOX1390 GOX1862 GOX2499	APA01_09960 APA01_10440 APA01_10930 APA01_11260 APA01_11780 APA01_12350 APA01_16840	GLX_00370 GLX_05730 GLX_05870 GLX_09620 GLX_25170 GLX_26190 GLX_29390	9.66667	6.66667
	PF08242.7	Methyltransf_12	Methyltransferase domain	Asbog_00164 Asbog_00230 Asbog_00927 Asbog_01160 Asbog_01209 Asbog_01820 Asbog_02008 Asbog_02133	GBCGDNIH1_0143 GBCGDNIH1_0152 GBCGDNIH1_0158 GBCGDNIH1_0299 GBCGDNIH1_0443 GBCGDNIH1_0593 GBCGDNIH1_0599 GBCGDNIH1_0607 GBCGDNIH1_0743 GBCGDNIH1_1035 GBCGDNIH1_1403 GBCGDNIH1_1775 GBCGDNIH1_2222 GBCGDNIH1_2260	GDIA_0131 GDIA_0144 GDIA_0321 GDIA_0800 GDIA_0808 GDIA_1419 GDIA_3041 GDIA_3549	GOX0038 GOX0303 GOX0722 GOX1390 GOX1862 GOX2037	APA01_09960 APA01_10930 APA01_11260 APA01_11780 APA01_16840	GLX_00370 GLX_05730 GLX_05870 GLX_25170 GLX_26190	10	5.33333
	PF00294.19	PfkB	pfkB family carbohydrate kinase	Asbog_00190 Asbog_00335 Asbog_00479 Asbog_02628 Asbog_02666 Asbog_02709	GBCGDNIH1_0400 GBCGDNIH1_0411 GBCGDNIH1_0513 GBCGDNIH1_1113 GBCGDNIH1_1354 GBCGDNIH1_1810 GBCGDNIH1_2047	GDIA_0909 GDIA_1204 GDIA_1307 GDIA_1846 GDIA_2413 GDIA_3196 GDIA_3322	GOX0612 GOX1023 GOX2084	APA01_01240 APA01_06890 APA01_13250	GLX_03870 GLX_13310 GLX_14050 GLX_16000 GLX_18250	6.66667	3.66667
	PF00578.16	AhpC-TSA	AhpC/TSA family	Asbog_00206 Asbog_00666 Asbog_00800 Asbog_01412 Asbog_01975 Asbog_01995 Asbog_02138 Asbog_02242 Asbog_02447	GBCGDNIH1_0128 GBCGDNIH1_0268 GBCGDNIH1_0680 GBCGDNIH1_0808 GBCGDNIH1_0841 GBCGDNIH1_0865 GBCGDNIH1_0889 GBCGDNIH1_0908 GBCGDNIH1_1878 GBCGDNIH1_2011	GDIA_0297 GDIA_0864 GDIA_1242 GDIA_1294 GDIA_1423 GDIA_2123 GDIA_2700 GDIA_2931 GDIA_2946 GDIA_3382	GOX0574 GOX0626 GOX1332 GOX1420 GOX1649 GOX1661 GOX1956 GOX1957	APA01_02050 APA01_08950 APA01_09130 APA01_16240 APA01_23580 APA01_26090	GLX_01610 GLX_10880 GLX_11010 GLX_13210 GLX_13960 GLX_14470 GLX_20820	9.66667	7
	PF01306.14	LacY_symp	LacY proton/sugar symporter	Asbog_00367	GBCGDNIH1_1728	GDIA_1276 GDIA_2401				1.33333	0
	PF13443.1	HTH_26	Cro/C1-type HTH DNA-binding domain	Asbog_00432 Asbog_01522	GBCGDNIH1_0179 GBCGDNIH1_0306 GBCGDNIH1_0595 GBCGDNIH1_0972	GDIA_0197 GDIA_2792 GDIA_2793	GOX0569	APA01_05070	GLX_04470	3	1
	PF00723.16	Glyco_hydro_15	Glycosyl hydrolases family 15	Asbog_00568 Asbog_02418	GBCGDNIH1_1316	GDIA_3320				1.33333	0
	PF08643.5	DUF1776	Fungal family of unknown function (DUF1776)	Asbog_00590	GBCGDNIH1_1772	GDIA_2299				1	0
	PF08534.5	Redoxin	Redoxin	Asbog_00666 Asbog_00800 Asbog_01412 Asbog_01975 Asbog_01995 Asbog_02138 Asbog_02242 Asbog_02447	GBCGDNIH1_0128 GBCGDNIH1_0268 GBCGDNIH1_0680 GBCGDNIH1_0808 GBCGDNIH1_0841 GBCGDNIH1_0865 GBCGDNIH1_0908 GBCGDNIH1_1878 GBCGDNIH1_2011	GDIA_0864 GDIA_1242 GDIA_1423 GDIA_2123 GDIA_2700 GDIA_2931 GDIA_2946 GDIA_3382	GOX0574 GOX1332 GOX1420 GOX1649 GOX1661 GOX1956 GOX1957	APA01_02050 APA01_04560 APA01_08950 APA01_09130 APA01_23580	GLX_01610 GLX_10880 GLX_11010 GLX_13210 GLX_13960 GLX_14470 GLX_20820	8.33333	6.33333
	PF13242.1	Hydrolase_like	HAD-hyrolase-like	Asbog_00887 Asbog_01315 Asbog_01455 Asbog_02042 Asbog_02043 Asbog_02125 Asbog_02652 Asbog_02836	GBCGDNIH1_0113 GBCGDNIH1_1122 GBCGDNIH1_1240 GBCGDNIH1_1880 GBCGDNIH1_2239 GBCGDNIH1_2433	GDIA_0006 GDIA_0209 GDIA_0245 GDIA_1156 GDIA_1926 GDIA_2188 GDIA_2538	GOX0579 GOX1036 GOX1610	APA01_02530 APA01_16140 APA01_26780 APA01_40080	GLX_00050 GLX_11270 GLX_17940 GLX_26780 GLX_27080	7	4
	PF10617.4	DUF2474	Protein of unknown function (DUF2474)	Asbog_00888	GBCGDNIH1_0138	GDIA_1474				1	0
	PF00550.20	PP-binding	Phosphopantetheine attachment site	Asbog_00931 Asbog_00947 Asbog_02151 Asbog_02166	GBCGDNIH1_0223 GBCGDNIH1_0240 GBCGDNIH1_0494 GBCGDNIH1_2209	GDIA_0640 GDIA_3407 GDIA_3422	GOX2041 GOX2057	APA01_11740 APA01_16050	GLX_00410 GLX_00550	3.66667	2
	PF08298.6	AAA_PrkA	PrkA AAA domain	Asbog_01105 Asbog_01325	GBCGDNIH1_0509 GBCGDNIH1_1305	GDIA_0032 GDIA_3326	GOX0085	APA01_16470	GLX_08790	2	1
	PF07021.7	MetW	Methionine biosynthesis protein MetW	Asbog_01288 Asbog_01820 Asbog_02133	GBCGDNIH1_0143 GBCGDNIH1_0299 GBCGDNIH1_2222	GDIA_0321 GDIA_1419 GDIA_3135	GOX0202 GOX1862	APA01_06380 APA01_16840	GLX_08570 GLX_26190	3	2
	PF04293.8	SpoVR	SpoVR like protein	Asbog_01323	GBCGDNIH1_0507	GDIA_0034				1	0
	PF04285.7	DUF444	Protein of unknown function (DUF444)	Asbog_01324	GBCGDNIH1_0508	GDIA_0033				1	0
	PF06798.7	PrkA	PrkA serine protein kinase C-terminal domain	Asbog_01325	GBCGDNIH1_0509	GDIA_0032				1	0
	TIGR00932	2a37	2a37: transporter, monovalent cation:proton antiporter-2 (CPA2) family	Asbog_01501	GBCGDNIH1_0839	GDIA_0814				1	0
	PF13770.1	DUF4169	Domain of unknown function (DUF4169)	Asbog_01783	GBCGDNIH1_1718	GDIA_0274				1	0
	PF03141.11	Methyltransf_29	Putative S-adenosyl-L-methionine-dependent methyltransferase	Asbog_02133	GBCGDNIH1_0607	GDIA_1419				1	0
	PF11752.3	DUF3309	Protein of unknown function (DUF3309)	Asbog_02349	GBCGDNIH1_1719	GDIA_0798				1	0

## Sheet: ST3E_Asbo_Gldi_vs_4AAB
Table S3E. Protein families more in As. bogorensis and Ga. diazotrophicus than in the other 4 AAB
Protein family			Group 1		Group 2				Mean gene count
Accession	Name	Description	As. bogorensis	Ga. diazotrophicus	Gr. bethesdensis	Go. oxydans	Ac. pasteurianus	Ko. medellinensis	Group 1	Group 2
PF05960.6	DUF885	Bacterial protein of unknown function (DUF885)	Asbog_00006 Asbog_00589	GDIA_2512					1.5	0
PF00535.21	Glycos_transf_2	Glycosyl transferase family 2	Asbog_00012 Asbog_00200 Asbog_00209 Asbog_00500 Asbog_00514 Asbog_00623 Asbog_00674 Asbog_01057 Asbog_01286 Asbog_01433 Asbog_01467 Asbog_01742 Asbog_02022 Asbog_02205 Asbog_02388 Asbog_02587 Asbog_02600 Asbog_02609 Asbog_02766	GDIA_0509 GDIA_0741 GDIA_0742 GDIA_0746 GDIA_0778 GDIA_0784 GDIA_0799 GDIA_1102 GDIA_1129 GDIA_1291 GDIA_1815 GDIA_1829 GDIA_1889 GDIA_2855 GDIA_2886 GDIA_2996 GDIA_2999 GDIA_3000 GDIA_3205	GBCGDNIH1_0062 GBCGDNIH1_0106 GBCGDNIH1_0196 GBCGDNIH1_0717 GBCGDNIH1_0743 GBCGDNIH1_0744 GBCGDNIH1_0984 GBCGDNIH1_1141 GBCGDNIH1_1450 GBCGDNIH1_1464 GBCGDNIH1_1539 GBCGDNIH1_1979 GBCGDNIH1_2152 GBCGDNIH1_2390 GBCGDNIH1_2402 GBCGDNIH1_2416	GOX0129 GOX0204 GOX0593 GOX0615 GOX0712 GOX0725 GOX1049 GOX1107 GOX1109 GOX1123 GOX1489 GOX1490 GOX1499 GOX2128 GOX2238 GOX2254	APA01_00480 APA01_01990 APA01_02360 APA01_02460 APA01_03950 APA01_15510 APA01_16880 APA01_17550 APA01_17560 APA01_17600 APA01_21220 APA01_24442 APA01_24580 APA01_25940 APA01_26490	GLX_04140 GLX_07870 GLX_08550 GLX_13930 GLX_17370 GLX_17750 GLX_19080 GLX_20350 GLX_20630 GLX_23730 GLX_25060 GLX_27490 GLX_27760 GLX_27780	19	15.25
PF12833.2	HTH_18	Helix-turn-helix domain	Asbog_00075 Asbog_00088 Asbog_00608 Asbog_01779 Asbog_02132 Asbog_02192 Asbog_02348 Asbog_02698	GDIA_0771 GDIA_0973 GDIA_0991 GDIA_1536 GDIA_1881 GDIA_2080 GDIA_2813 GDIA_3229	GBCGDNIH1_0074 GBCGDNIH1_0077 GBCGDNIH1_0298 GBCGDNIH1_2168	GOX0320 GOX1022 GOX2190	APA01_01360 APA01_13450 APA01_40590 APA01_40700	GLX_03700 GLX_04620 GLX_23550 GLX_30570	8	3.75
PF00165.18	HTH_AraC	Bacterial regulatory helix-turn-helix proteins, AraC family	Asbog_00075 Asbog_00088 Asbog_02132 Asbog_02348 Asbog_02698	GDIA_0771 GDIA_0973 GDIA_0991 GDIA_1536 GDIA_1881 GDIA_2080 GDIA_2813 GDIA_3229	GBCGDNIH1_0074 GBCGDNIH1_0077 GBCGDNIH1_0298 GBCGDNIH1_2168	GOX0320 GOX1022 GOX2190	APA01_01360 APA01_13450 APA01_40590 APA01_40700	GLX_03700 GLX_04620 GLX_30570	6.5	3.5
PF12852.2	Cupin_6	Cupin	Asbog_00088	GDIA_0991 GDIA_2813					1.5	0
TIGR00035	asp_race	asp_race: aspartate racemase	Asbog_00107	GDIA_0972					1	0
PF00149.23	Metallophos	Calcineurin-like phosphoesterase	Asbog_00109 Asbog_00586 Asbog_00943 Asbog_01659 Asbog_02674	GDIA_0061 GDIA_1048 GDIA_1249 GDIA_1338 GDIA_1878 GDIA_2585 GDIA_3418 GDIA_3577	GBCGDNIH1_0900 GBCGDNIH1_0901 GBCGDNIH1_2248	GOX1019 GOX2002 GOX2053	APA01_10700 APA01_16090 APA01_18460	GLX_02700 GLX_06810	6.5	2.75
PF00248.16	Aldo_ket_red	Aldo/keto reductase family	Asbog_00142 Asbog_00244 Asbog_00361 Asbog_00669 Asbog_01269 Asbog_02434 Asbog_02685	GDIA_0410 GDIA_1272 GDIA_1549 GDIA_1683 GDIA_1764 GDIA_2084 GDIA_2921 GDIA_3054 GDIA_3190	GBCGDNIH1_0254 GBCGDNIH1_0531 GBCGDNIH1_0786	GOX0290 GOX0644 GOX1462 GOX1598 GOX1615 GOX2371	APA01_02380 APA01_04620 APA01_07230	GLX_03690 GLX_09800 GLX_13760 GLX_14490 GLX_16810 GLX_19520	8	4.5
PF00072.19	Response_reg	Response regulator receiver domain	Asbog_00150 Asbog_00227 Asbog_00263 Asbog_00526 Asbog_00559 Asbog_00641 Asbog_00680 Asbog_00717 Asbog_00897 Asbog_00898 Asbog_00965 Asbog_01003 Asbog_01063 Asbog_01220 Asbog_01441 Asbog_01647 Asbog_01715 Asbog_01939 Asbog_02047 Asbog_02064 Asbog_02146 Asbog_02316 Asbog_02320 Asbog_02321 Asbog_02355 Asbog_02455 Asbog_02707 Asbog_02816	GDIA_0044 GDIA_0074 GDIA_0483 GDIA_0485 GDIA_1184 GDIA_1202 GDIA_1278 GDIA_1336 GDIA_1908 GDIA_1946 GDIA_1975 GDIA_2092 GDIA_2157 GDIA_2208 GDIA_2302 GDIA_2320 GDIA_2602 GDIA_2688 GDIA_2950 GDIA_3078 GDIA_3079 GDIA_3080 GDIA_3081 GDIA_3207 GDIA_3287 GDIA_3447 GDIA_3466 GDIA_3470 GDIA_3471 GDIA_3521	GBCGDNIH1_0146 GBCGDNIH1_0186 GBCGDNIH1_0355 GBCGDNIH1_0505 GBCGDNIH1_0737 GBCGDNIH1_0753 GBCGDNIH1_0915 GBCGDNIH1_1020 GBCGDNIH1_1134 GBCGDNIH1_1224 GBCGDNIH1_1226 GBCGDNIH1_1655 GBCGDNIH1_1730 GBCGDNIH1_1837 GBCGDNIH1_1838 GBCGDNIH1_1900 GBCGDNIH1_1906 GBCGDNIH1_1971 GBCGDNIH1_2001 GBCGDNIH1_2108 GBCGDNIH1_2241 GBCGDNIH1_2332	GOX0121 GOX0269 GOX0270 GOX0395 GOX0466 GOX0645 GOX0702 GOX0779 GOX0819 GOX0830 GOX0836 GOX1361 GOX1551 GOX1555 GOX1556 GOX1600 GOX1620 GOX1693 GOX1946 GOX2014 GOX2270 GOX2405	APA01_00810 APA01_01560 APA01_01570 APA01_02880 APA01_03170 APA01_09180 APA01_10210 APA01_10220 APA01_12670 APA01_15040 APA01_15920 APA01_17060 APA01_17490 APA01_17510 APA01_19640 APA01_23340 APA01_23350 APA01_26130 APA01_40540 APA01_42060 APA01_42180 APA01_43140	GLX_01860 GLX_04200 GLX_06980 GLX_07930 GLX_09160 GLX_09560 GLX_09570 GLX_09580 GLX_09590 GLX_10820 GLX_12800 GLX_13300 GLX_13800 GLX_16040 GLX_18150 GLX_19580 GLX_24900 GLX_24920 GLX_27240 GLX_29120 GLX_29220 GLX_31010	29	22
PF02518.21	HATPase_c	Histidine kinase-, DNA gyrase B-, and HSP90-like ATPase	Asbog_00151 Asbog_00226 Asbog_00262 Asbog_00558 Asbog_00641 Asbog_00681 Asbog_00718 Asbog_00897 Asbog_00898 Asbog_01064 Asbog_01313 Asbog_01437 Asbog_02048 Asbog_02146 Asbog_02317 Asbog_02354 Asbog_02456 Asbog_02501 Asbog_02504 Asbog_02654 Asbog_02706 Asbog_02815	GDIA_0004 GDIA_0452 GDIA_0484 GDIA_0486 GDIA_1062 GDIA_1279 GDIA_1335 GDIA_1408 GDIA_1947 GDIA_1976 GDIA_2093 GDIA_2156 GDIA_2173 GDIA_2207 GDIA_2321 GDIA_2603 GDIA_2655 GDIA_2689 GDIA_2951 GDIA_3078 GDIA_3080 GDIA_3081 GDIA_3288 GDIA_3467 GDIA_3525	GBCGDNIH1_0145 GBCGDNIH1_0185 GBCGDNIH1_0255 GBCGDNIH1_0315 GBCGDNIH1_0321 GBCGDNIH1_0354 GBCGDNIH1_0463 GBCGDNIH1_0506 GBCGDNIH1_0684 GBCGDNIH1_0738 GBCGDNIH1_0757 GBCGDNIH1_1225 GBCGDNIH1_1227 GBCGDNIH1_1656 GBCGDNIH1_1837 GBCGDNIH1_1901 GBCGDNIH1_1972 GBCGDNIH1_2108 GBCGDNIH1_2242 GBCGDNIH1_2332 GBCGDNIH1_2362	GOX0004 GOX0120 GOX0269 GOX0270 GOX0394 GOX0467 GOX0645 GOX0701 GOX0778 GOX0818 GOX0829 GOX1024 GOX1252 GOX1257 GOX1552 GOX1599 GOX1641 GOX2408	APA01_00810 APA01_01570 APA01_02870 APA01_03180 APA01_03340 APA01_07410 APA01_07440 APA01_09190 APA01_10210 APA01_10220 APA01_12290 APA01_12630 APA01_15910 APA01_17050 APA01_17500 APA01_17520 APA01_19650 APA01_23340 APA01_40530 APA01_42170 APA01_43130	GLX_00040 GLX_01870 GLX_02770 GLX_09110 GLX_09560 GLX_09570 GLX_09590 GLX_10810 GLX_12590 GLX_12610 GLX_12810 GLX_13810 GLX_18140 GLX_19590 GLX_24890 GLX_24910 GLX_25150 GLX_27270 GLX_29130 GLX_29210 GLX_31000	23.5	20.25
PF13414.1	TPR_11	TPR repeat	Asbog_00217 Asbog_01013 Asbog_01432 Asbog_01648 Asbog_01811 Asbog_02278 Asbog_02629 Asbog_02771	GDIA_0304 GDIA_1284 GDIA_1398 GDIA_1420 GDIA_2147 GDIA_2196 GDIA_3162 GDIA_3361 GDIA_3430	GBCGDNIH1_0682 GBCGDNIH1_0706 GBCGDNIH1_0822 GBCGDNIH1_1850 GBCGDNIH1_2154	GOX0166 GOX0733 GOX0825 GOX1560 GOX1871	APA01_02030 APA01_04020 APA01_10120 APA01_19070 APA01_19700	GLX_08310 GLX_13860 GLX_14710 GLX_25090 GLX_27560	8.5	5
PF13432.1	TPR_16	Tetratricopeptide repeat	Asbog_00217 Asbog_01432 Asbog_01648 Asbog_01944 Asbog_02278 Asbog_02629 Asbog_02771	GDIA_0304 GDIA_1209 GDIA_1284 GDIA_2147 GDIA_2196 GDIA_3361 GDIA_3493	GBCGDNIH1_0706 GBCGDNIH1_0822 GBCGDNIH1_1108 GBCGDNIH1_1850 GBCGDNIH1_2153	GOX0762 GOX1560 GOX1689	APA01_04020 APA01_10120 APA01_19700 APA01_26180	GLX_07860 GLX_13860 GLX_14710 GLX_25090 GLX_27560	7	4.25
PF14532.1	Sigma54_activ_2	Sigma-54 interaction domain	Asbog_00261 Asbog_00263 Asbog_00384 Asbog_02448	GDIA_0483 GDIA_0485 GDIA_1577 GDIA_2602	GBCGDNIH1_1224 GBCGDNIH1_1226	GOX0466 GOX0468 GOX0930	APA01_17490 APA01_17510	GLX_24900 GLX_24920	4	2.25
PF00158.21	Sigma54_activat	Sigma-54 interaction domain	Asbog_00263 Asbog_00384 Asbog_01128 Asbog_01311 Asbog_02039 Asbog_02085 Asbog_02448	GDIA_0483 GDIA_0485 GDIA_1577 GDIA_1762 GDIA_2065 GDIA_2602 GDIA_2903	GBCGDNIH1_1224 GBCGDNIH1_1226 GBCGDNIH1_1751 GBCGDNIH1_1803	GOX0466 GOX0468 GOX0609 GOX0930 GOX1463 GOX1577	APA01_02810 APA01_17490 APA01_17510 APA01_25070	GLX_11210 GLX_16800 GLX_19370 GLX_24900 GLX_24920	7	4.75
PF13172.1	PepSY_TM_1	PepSY-associated TM helix	Asbog_00287 Asbog_00917 Asbog_02656 Asbog_02799	GDIA_0769 GDIA_2589		GOX2177	APA01_13560	GLX_11780	3	0.75
TIGR01726	HEQRo_perm_3TM	HEQRo_perm_3TM: amino ABC transporter, permease protein, 3-TM region, His/Glu/Gln/Arg/opine family	Asbog_00329 Asbog_02088	GDIA_0919 GDIA_0923 GDIA_0924 GDIA_2062 GDIA_2697	GBCGDNIH1_0877	GOX1573	APA01_25100	GLX_17270	3.5	1
PF01755.12	Glyco_transf_25	Glycosyltransferase family 25 (LPS biosynthesis protein)	Asbog_00333 Asbog_02327	GDIA_3435					1.5	0
PF01380.17	SIS	SIS domain	Asbog_00334 Asbog_01317 Asbog_01857 Asbog_02182 Asbog_02225	GDIA_0008 GDIA_0334 GDIA_2412 GDIA_3142	GBCGDNIH1_0700 GBCGDNIH1_1238 GBCGDNIH1_1536	GOX0007 GOX0877 GOX1846	APA01_06830 APA01_16160	GLX_00070 GLX_00980 GLX_26080	4.5	2.75
PF09863.4	DUF2090	Uncharacterized protein conserved in bacteria (DUF2090)	Asbog_00335	GDIA_2413					1	0
TIGR04382	myo_inos_iolC_N	myo_inos_iolC_N: 5-dehydro-2-deoxygluconokinase	Asbog_00335	GDIA_2413					1	0
TIGR04379	myo_inos_iolE	myo_inos_iolE: myo-inosose-2 dehydratase	Asbog_00337 Asbog_00356	GDIA_2414					1.5	0
PF04962.7	KduI	KduI/IolB family	Asbog_00338	GDIA_2415					1	0
TIGR04378	myo_inos_iolB	myo_inos_iolB: 5-deoxy-glucuronate isomerase	Asbog_00338	GDIA_2415					1	0
PF00356.16	LacI	Bacterial regulatory proteins, lacI family	Asbog_00351 Asbog_00355 Asbog_00391 Asbog_00445 Asbog_01335 Asbog_01987	GDIA_0812 GDIA_0874 GDIA_1317 GDIA_2376 GDIA_2405 GDIA_2612	GBCGDNIH1_0413	GOX0577		GLX_02010	6	0.75
PF00732.14	GMC_oxred_N	GMC oxidoreductase	Asbog_00353 Asbog_02187 Asbog_02525 Asbog_02643	GDIA_1160 GDIA_1164 GDIA_2223 GDIA_2378	GBCGDNIH1_1607	GOX1071 GOX1231	APA01_05820 APA01_41970	GLX_11310	4	1.5
PF05199.8	GMC_oxred_C	GMC oxidoreductase	Asbog_00353 Asbog_02187 Asbog_02525 Asbog_02643	GDIA_1160 GDIA_1164 GDIA_2223 GDIA_2378	GBCGDNIH1_1607	GOX1071 GOX1231 GOX2095	APA01_05820 APA01_22380 APA01_41970	GLX_01970 GLX_11310 GLX_11570	4	2.5
PF00532.16	Peripla_BP_1	Periplasmic binding proteins and sugar binding domain of LacI family	Asbog_00355 Asbog_00391 Asbog_00445 Asbog_00447 Asbog_00554 Asbog_01085 Asbog_01335	GDIA_0691 GDIA_0776 GDIA_0812 GDIA_0841 GDIA_0844 GDIA_0871 GDIA_0874 GDIA_1317 GDIA_2192 GDIA_2376 GDIA_2379 GDIA_2409 GDIA_2607 GDIA_2612 GDIA_3228	GBCGDNIH1_0413	GOX0577		GLX_02010	11	0.75
PF02311.14	AraC_binding	AraC-like ligand binding domain	Asbog_00360 Asbog_00608 Asbog_02132 Asbog_02192 Asbog_02348	GDIA_2080 GDIA_3229	GBCGDNIH1_0298	GOX0320	APA01_13450		3.5	0.75
PF13377.1	Peripla_BP_3	Periplasmic binding protein-like domain	Asbog_00391 Asbog_00445 Asbog_01335	GDIA_0812 GDIA_0874 GDIA_1317 GDIA_2183 GDIA_2376 GDIA_2612	GBCGDNIH1_0413	GOX0577		GLX_02010	4.5	0.75
PF00370.16	FGGY_N	FGGY family of carbohydrate kinases, N-terminal domain	Asbog_00394 Asbog_00687 Asbog_01299 Asbog_01357 Asbog_01829	GDIA_0847 GDIA_0853 GDIA_2187 GDIA_2331 GDIA_3533		GOX2090 GOX2186 GOX2214	APA01_12552	GLX_02110 GLX_02860 GLX_27640	5	1.75
PF00144.19	Beta-lactamase	Beta-lactamase	Asbog_00397 Asbog_01694 Asbog_02344 Asbog_02518	GDIA_0195 GDIA_1870 GDIA_2820 GDIA_2923	GBCGDNIH1_1173 GBCGDNIH1_1437	GOX1238 GOX2129	APA01_21870	GLX_11060	4	1.5
PF07991.7	IlvN	Acetohydroxy acid isomeroreductase, catalytic domain	Asbog_00437 Asbog_00609 Asbog_01443 Asbog_02797	GDIA_1051 GDIA_1781 GDIA_2130 GDIA_2297	GBCGDNIH1_0064 GBCGDNIH1_1478	GOX1078 GOX1089	APA01_07710 APA01_10590 APA01_19250	GLX_03730 GLX_14510 GLX_16830	4	2.5
PF13485.1	Peptidase_MA_2	Peptidase MA superfamily	Asbog_00471 Asbog_00493 Asbog_02803	GDIA_0685 GDIA_2017 GDIA_2167	GBCGDNIH1_0675	GOX0969 GOX2144		GLX_03320	3	1
PF00160.16	Pro_isomerase	Cyclophilin type peptidyl-prolyl cis-trans isomerase/CLD	Asbog_00549 Asbog_02557	GDIA_0542 GDIA_1345	GBCGDNIH1_1217	GOX0889	APA01_24300	GLX_24420	2	1
PF00857.15	Isochorismatase	Isochorismatase family	Asbog_00656 Asbog_01006 Asbog_01690	GDIA_0908 GDIA_2403 GDIA_2816 GDIA_3153		GOX0170 GOX2578	APA01_19190 APA01_23750	GLX_06390 GLX_29890	3.5	1.5
TIGR01202	bchC	bchC: chlorophyll synthesis pathway protein BchC	Asbog_00689 Asbog_02164 Asbog_02193 Asbog_02221	GDIA_1915 GDIA_2220 GDIA_3230					3.5	0
PF01641.13	SelR	SelR domain	Asbog_00782 Asbog_01420	GDIA_1695 GDIA_2749 GDIA_3024	GBCGDNIH1_2159	GOX0328	APA01_04400	GLX_10120	2.5	1
TIGR00357	TIGR00357	TIGR00357: methionine-R-sulfoxide reductase	Asbog_00782 Asbog_01420	GDIA_1695 GDIA_2749 GDIA_3024	GBCGDNIH1_2159	GOX0328	APA01_04400	GLX_10120	2.5	1
PF00251.15	Glyco_hydro_32N	Glycosyl hydrolases family 32 N-terminal domain	Asbog_00816 Asbog_01273 Asbog_02194 Asbog_02357	GDIA_1530 GDIA_2613		GOX1010		GLX_03530	3	0.5
PF08244.7	Glyco_hydro_32C	Glycosyl hydrolases family 32 C terminal	Asbog_00816 Asbog_02194 Asbog_02357	GDIA_1530 GDIA_2613		GOX1010		GLX_03530	2.5	0.5
PF14759.1	Reductase_C	Reductase C-terminal	Asbog_00852	GDIA_0893					1	0
PF02743.13	Cache_1	Cache domain	Asbog_00911 Asbog_02313	GDIA_0837 GDIA_3387 GDIA_3445	GBCGDNIH1_1422	GOX2023	APA01_08820	GLX_00220	2.5	1
PF00698.16	Acyl_transf_1	Acyl transferase domain	Asbog_00929 Asbog_02151	GDIA_0640 GDIA_3405	GBCGDNIH1_2212	GOX2039	APA01_11760	GLX_00390	2	1
PF01625.16	PMSR	Peptide methionine sulfoxide reductase	Asbog_01204 Asbog_01419	GDIA_1694 GDIA_2748 GDIA_3544	GBCGDNIH1_2419	GOX2493	APA01_12400	GLX_28040	2.5	1
TIGR00401	msrA	msrA: peptide-methionine (S)-S-oxide reductase	Asbog_01204 Asbog_01419	GDIA_1694 GDIA_2748 GDIA_3544	GBCGDNIH1_2419	GOX2493	APA01_12400	GLX_28040	2.5	1
PF06532.6	DUF1109	Protein of unknown function (DUF1109)	Asbog_01417	GDIA_1692					1	0
TIGR02953	penta_MxKDx	penta_MxKDx: pentapeptide MXKDX repeat protein	Asbog_01423	GDIA_1698 GDIA_2752					1.5	0
TIGR01412	tat_substr_1	tat_substr_1: Tat-translocated enzyme	Asbog_01480	GDIA_2530					1	0
PF01436.16	NHL	NHL repeat	Asbog_01481	GDIA_2529					1	0
PF00206.15	Lyase_1	Lyase	Asbog_01601 Asbog_01704 Asbog_02103 Asbog_02682	GDIA_0179 GDIA_1166 GDIA_2745 GDIA_3381	GBCGDNIH1_0127 GBCGDNIH1_1041 GBCGDNIH1_1658	GOX1643 GOX1955 GOX2299	APA01_08650 APA01_12070 APA01_14580	GLX_00170 GLX_07450 GLX_16350	4	3
PF07244.10	Surf_Ag_VNR	Surface antigen variable number repeat	Asbog_01651 Asbog_01885 Asbog_02244	GDIA_0071 GDIA_0365 GDIA_1239	GBCGDNIH1_0120 GBCGDNIH1_0940	GOX1818 GOX2011	APA01_06560 APA01_10810	GLX_06730 GLX_25830	3	2
PF02805.11	Ada_Zn_binding	Metal binding domain of Ada	Asbog_01779	GDIA_1536					1	0
TIGR00589	ogt	ogt: methylated-DNA--[protein]-cysteine S-methyltransferase	Asbog_01779 Asbog_02749	GDIA_1536 GDIA_1941	GBCGDNIH1_0015	GOX1069	APA01_26690	GLX_03170	2	1
PF01145.20	Band_7	SPFH domain / Band 7 family	Asbog_01780 Asbog_02218	GDIA_2166 GDIA_2373					2	0
PF00067.17	p450	Cytochrome P450	Asbog_01839	GDIA_0609 GDIA_0823					1.5	0
PF14765.1	PS-DH	Polyketide synthase dehydratase	Asbog_02151	GDIA_0640					1	0
TIGR02365	dha_L_ycgS	dha_L_ycgS: dihydroxyacetone kinase, L subunit	Asbog_02165	GDIA_2329					1	0
PF03975.8	CheD	CheD chemotactic sensory transduction	Asbog_02322	GDIA_3472					1	0
PF00891.13	Methyltransf_2	O-methyltransferase	Asbog_02328	GDIA_0808					1	0
PF05704.7	Caps_synth	Capsular polysaccharide synthesis protein	Asbog_02328	GDIA_0658					1	0
PF11612.3	T2SJ	Type II secretion system (T2SS), protein J	Asbog_02366	GDIA_1522					1	0
PF12837.2	Fer4_6	4Fe-4S binding domain	Asbog_02373 Asbog_02410	GDIA_0711 GDIA_1562			APA01_14730		2	0.25
PF14542.1	Acetyltransf_CG	GCN5-related N-acetyl-transferase	Asbog_02379	GDIA_2713					1	0
PF02595.10	Gly_kinase	Glycerate kinase family	Asbog_02727	GDIA_1380					1	0
TIGR00045	TIGR00045	TIGR00045: glycerate kinase	Asbog_02727	GDIA_1380					1	0

## Sheet: ST3F_5AAB_vs_Asbo
Table S3F. Protein families less in As. bogorensis than in the other 5 AAB
Protein family			Group 1					Group 2	Mean gene count
Accession	Name	Description	Gr. bethesdensis	Ga. diazotrophicus	Go. oxydans	Ac. pasteurianus	Ko. medellinensis	As. bogorensis	Group 1	Group 2
PF00042.17	Globin	Globin	GBCGDNIH1_1674	GDIA_1514	GOX0861	APA01_21890	GLX_01230		1	0
PF00313.17	CSD	'Cold-shock' DNA-binding domain	GBCGDNIH1_0017 GBCGDNIH1_2178 GBCGDNIH1_2261	GDIA_0105 GDIA_0270 GDIA_2681	GOX0059 GOX0833 GOX2163	APA01_01430 APA01_11840 APA01_17840	GLX_02730 GLX_05490 GLX_26530	Asbog_01136 Asbog_02006	3	2
PF00493.18	MCM	MCM2/3/5 family	GBCGDNIH1_0976	GDIA_0196	GOX0066	APA01_11920	GLX_06010		1	0
PF00814.20	Peptidase_M22	Glycoprotease family	GBCGDNIH1_0386 GBCGDNIH1_2425	GDIA_0292 GDIA_2097	GOX0775 GOX1882	APA01_00170 APA01_07960	GLX_19620 GLX_26350	Asbog_01797	2	1
PF01227.17	GTP_cyclohydroI	GTP cyclohydrolase I	GBCGDNIH1_0087 GBCGDNIH1_0291	GDIA_1238 GDIA_1311	GOX0637 GOX1537	APA01_01220 APA01_18410	GLX_13610 GLX_14090	Asbog_00295	2	1
PF01794.14	Ferric_reduct	Ferric reductase like transmembrane component	GBCGDNIH1_1953	GDIA_0383	GOX1803	APA01_17410	GLX_27590		1	0
PF02589.10	DUF162	Uncharacterised ACR, YkgG family COG1556	GBCGDNIH1_2329 GBCGDNIH1_2330	GDIA_1270 GDIA_1271	GOX1357 GOX1358	APA01_03850 APA01_03860	GLX_21940 GLX_21950		2	0
PF04402.9	SIMPL	Protein of unknown function (DUF541)	GBCGDNIH1_2063	GDIA_2154	GOX0827	APA01_19660	GLX_12830		1	0
PF06723.8	MreB_Mbl	MreB/Mbl protein	GBCGDNIH1_0022 GBCGDNIH1_0424 GBCGDNIH1_1470	GDIA_0583 GDIA_1973 GDIA_3165	GOX0163 GOX0857 GOX1737	APA01_00760 APA01_02900 APA01_19040	GLX_08280 GLX_18170 GLX_24300	Asbog_00838	3	1
PF07721.9	TPR_4	Tetratricopeptide repeat	GBCGDNIH1_0822	GDIA_0304	GOX0825	APA01_16740	GLX_25090		1	0
TIGR00175	mito_nad_idh	mito_nad_idh: isocitrate dehydrogenase, NAD-dependent	GBCGDNIH1_2050	GDIA_0214	GOX1336	APA01_10420	GLX_27020		1	0
TIGR00273	TIGR00273	TIGR00273: iron-sulfur cluster-binding protein	GBCGDNIH1_2329	GDIA_1270	GOX1357	APA01_03850	GLX_21950		1	0
TIGR00801	ncs2	ncs2: uracil-xanthine permease	GBCGDNIH1_1636	GDIA_2128	GOX0901	APA01_12910	GLX_20180		1	0
TIGR01682	moaD	moaD: molybdopterin converting factor, subunit 1	GBCGDNIH1_2086	GDIA_0049	GOX0444	APA01_10880	GLX_06930		1	0
TIGR03173	pbuX	pbuX: xanthine permease	GBCGDNIH1_1636	GDIA_2128	GOX0901	APA01_12910	GLX_20180		1	0

## Sheet: ST3G_4AAB_vs_Asbo_Grbe
Table S3G. Protein families less in As. bogorensis and Gr. bethesdensis than in the other 4 AAB
Protein family			Group 1				Group 2		Mean gene count
Accession	Name	Description	Ga. diazotrophicus	Go. oxydans	Ac. pasteurianus	Ko. medellinensis	As. bogorensis	Gr. bethesdensis	Group 1	Group 2
PF00012.15	HSP70	Hsp70 protein	GDIA_0583 GDIA_1199 GDIA_1973	GOX0857 GOX1737 GOX2030	APA01_00760 APA01_02900 APA01_13330	GLX_03370 GLX_18170 GLX_24300	Asbog_00838 Asbog_02818	GBCGDNIH1_0022 GBCGDNIH1_1470	3	2
PF00032.12	Cytochrom_B_C	Cytochrome b(C-terminal)/b6/petD	GDIA_0278	GOX0566	APA01_08070 APA01_18590	GLX_17680			1.25	0
PF00860.15	Xan_ur_permease	Permease family	GDIA_0456 GDIA_2128	GOX0245 GOX0901	APA01_12910 APA01_18650	GLX_05120 GLX_20180	Asbog_02590	GBCGDNIH1_1636	2	1
PF00916.15	Sulfate_transp	Sulfate transporter family	GDIA_2521 GDIA_3392	GOX0459 GOX0526	APA01_17400 APA01_23610	GLX_00270 GLX_16630	Asbog_00271		2	0.5
PF01042.16	Ribonuc_L-PSP	Endoribonuclease L-PSP	GDIA_0702 GDIA_0725 GDIA_1080 GDIA_1113 GDIA_1904	GOX0956 GOX1152 GOX1175 GOX1839	APA01_02270 APA01_02860 APA01_19500 APA01_24200 APA01_41990	GLX_00830 GLX_01390 GLX_15210 GLX_21810 GLX_22210	Asbog_01862 Asbog_02721 Asbog_02806	GBCGDNIH1_0920 GBCGDNIH1_1738	4.75	2.5
PF01051.16	Rep_3	Initiator Replication protein	GDIA_3552	GOX2704	APA01_43740	GLX_28140			1	0
PF01053.15	Cys_Met_Meta_PP	Cys/Met metabolism PLP-dependent enzyme	GDIA_0142 GDIA_0194 GDIA_0516 GDIA_0641 GDIA_1236 GDIA_1480 GDIA_3421	GOX0067 GOX0189 GOX0720 GOX1103 GOX1671 GOX2056 GOX2310	APA01_00410 APA01_04430 APA01_06290 APA01_10910 APA01_11930 APA01_16060 APA01_18390 APA01_19530	GLX_00540 GLX_05850 GLX_07300 GLX_09460 GLX_13590 GLX_21050 GLX_24670	Asbog_00032 Asbog_00232 Asbog_00946 Asbog_01127 Asbog_01963 Asbog_02148	GBCGDNIH1_0089 GBCGDNIH1_0239 GBCGDNIH1_0308 GBCGDNIH1_0510 GBCGDNIH1_0960 GBCGDNIH1_0970	7.25	6
PF01170.13	UPF0020	Putative RNA methylase family UPF0020	GDIA_0139 GDIA_0286 GDIA_1070 GDIA_1611 GDIA_2008	GOX0030 GOX0344 GOX1888 GOX2389 GOX2569	APA01_08020 APA01_11340 APA01_25710 APA01_41890 APA01_42400 APA01_43210	GLX_05810 GLX_17100 GLX_17170 GLX_18950 GLX_26410 GLX_27050 GLX_29390	Asbog_01791 Asbog_02260	GBCGDNIH1_0608 GBCGDNIH1_2326	5.75	2
PF01262.16	AlaDh_PNT_C	Alanine dehydrogenase/PNT, C-terminal domain	GDIA_2397	GOX0310	APA01_00280	GLX_11880 GLX_14020			1.25	0
PF01336.20	tRNA_anti-codon	OB-fold nucleic acid binding domain	GDIA_0107 GDIA_0450 GDIA_1331 GDIA_2864 GDIA_3346	GOX0076 GOX1729 GOX1747 GOX2598	APA01_00200 APA01_03690 APA01_11040 APA01_19490	GLX_08590 GLX_20210 GLX_25190 GLX_29690	Asbog_00831 Asbog_00853 Asbog_01114	GBCGDNIH1_0212 GBCGDNIH1_2298	4.25	2.5
PF01402.16	RHH_1	Ribbon-helix-helix protein, copG family	GDIA_1025 GDIA_1066 GDIA_2675	GOX2707	APA01_13960	GLX_22340			1.5	0
PF01740.16	STAS	STAS domain	GDIA_2521 GDIA_3392	GOX0459 GOX0526	APA01_17400 APA01_23610	GLX_00270 GLX_16630			2	0
PF01842.20	ACT	ACT domain	GDIA_0102 GDIA_0132 GDIA_0300 GDIA_1780 GDIA_1883 GDIA_2504 GDIA_3029	GOX0037 GOX0065 GOX0325 GOX1088 GOX1517 GOX1872 GOX2073	APA01_05510 APA01_09850 APA01_11270 APA01_11870 APA01_16720 APA01_19260 APA01_21340	GLX_02250 GLX_05740 GLX_10030 GLX_13100 GLX_16840 GLX_26300	Asbog_00122 Asbog_00436 Asbog_01129 Asbog_01161 Asbog_02019	GBCGDNIH1_0415 GBCGDNIH1_0600 GBCGDNIH1_1434 GBCGDNIH1_1480 GBCGDNIH1_2290	6.75	5
PF01909.18	NTP_transf_2	Nucleotidyltransferase domain	GDIA_0300	GOX1872	APA01_16720 APA01_41870	GLX_26300			1.25	0
PF02167.10	Cytochrom_C1	Cytochrome C1 family	GDIA_0277	GOX0567	APA01_08080 APA01_18600	GLX_26460			1.25	0
PF02190.11	LON	ATP-dependent protease La (LON) domain	GDIA_2253 GDIA_3326	GOX0085 GOX0763	APA01_00080 APA01_16470	GLX_08790 GLX_14720	Asbog_01105	GBCGDNIH1_1305	2	1
PF02195.13	ParBc	ParB-like nuclease domain	GDIA_1059 GDIA_1936 GDIA_2781	GOX1062 GOX2537 GOX2547	APA01_26640 APA01_40300 APA01_43400	GLX_15320 GLX_18920 GLX_21600 GLX_22590 GLX_28130 GLX_28160 GLX_31350	Asbog_02744	GBCGDNIH1_0008	4	1
PF02237.12	BPL_C	Biotin protein ligase C terminal domain	GDIA_3341	GOX0082	APA01_16300	GLX_08640			1	0
PF02310.14	B12-binding	B12 binding domain	GDIA_2881 GDIA_3239	GOX0679 GOX2074	APA01_05150 APA01_15310 APA01_19600 APA01_24490	GLX_04090 GLX_09510 GLX_20300 GLX_29290	Asbog_00619	GBCGDNIH1_0151	3	1
PF02374.10	ArsA_ATPase	Anion-transporting ATPase	GDIA_0502 GDIA_1033 GDIA_1570 GDIA_1937	GOX0401 GOX1063 GOX2546	APA01_10060 APA01_26650 APA01_40290	GLX_18910 GLX_24780 GLX_28120	Asbog_00710 Asbog_02745	GBCGDNIH1_0009 GBCGDNIH1_0474	3.25	2
PF02586.9	DUF159	Uncharacterised ACR, COG2135	GDIA_1923	GOX2584	APA01_13320	GLX_29730			1	0
PF02604.14	PhdYeFM_antitox	Antitoxin Phd_YefM, type II toxin-antitoxin system	GDIA_1598 GDIA_2386	GOX1500 GOX2553 GOX2661 GOX2688	APA01_43010 APA01_43780	GLX_22290 GLX_31320 GLX_31650 GLX_31770			3	0
PF02625.11	XdhC_CoxI	XdhC and CoxI family	GDIA_0224 GDIA_1078	GOX0448 GOX0652	APA01_12880 APA01_24180	GLX_22230 GLX_26910	Asbog_02126	GBCGDNIH1_0924	2	1
PF02738.13	Ald_Xan_dh_C2	Molybdopterin-binding domain of aldehyde dehydrogenase	GDIA_0015 GDIA_0225 GDIA_3086	GOX0587 GOX0653	APA01_04660 APA01_10260 APA01_12890 APA01_23770	GLX_05940 GLX_26900	Asbog_02127	GBCGDNIH1_0794	2.75	1
PF02913.14	FAD-oxidase_C	FAD linked oxidases, C-terminal domain	GDIA_1268 GDIA_3047	GOX0008 GOX1170 GOX2071	APA01_07170 APA01_21930	GLX_03090 GLX_09860	Asbog_02704	GBCGDNIH1_1230	2.25	1
PF02954.14	HTH_8	Bacterial regulatory protein, Fis family	GDIA_0483 GDIA_0485 GDIA_1365 GDIA_1467 GDIA_1577 GDIA_2602 GDIA_3504	GOX0466 GOX0468 GOX0517 GOX0930	APA01_08230 APA01_14600 APA01_17490 APA01_17510	GLX_02160 GLX_24900 GLX_24920 GLX_27600 GLX_31540	Asbog_00261 Asbog_00263 Asbog_00384	GBCGDNIH1_0505 GBCGDNIH1_1224 GBCGDNIH1_1226	5	3
PF03601.9	Cons_hypoth698	Conserved hypothetical protein 698	GDIA_1346	GOX2160	APA01_13080	GLX_04420			1	0
PF04014.13	Antitoxin-MazE	Antidote-toxin recognition MazE	GDIA_1628 GDIA_2153 GDIA_2367	GOX2565 GOX2681	APA01_40780 APA01_41500 APA01_41520 APA01_43260	GLX_17060 GLX_23330			2.75	0
PF05977.8	MFS_3	Transmembrane secretion effector	GDIA_0801 GDIA_1325 GDIA_2814 GDIA_3145	GOX0175 GOX0783 GOX1349 GOX2577	APA01_06180 APA01_09660 APA01_26440	GLX_04230 GLX_08410 GLX_10060 GLX_14150	Asbog_00996	GBCGDNIH1_2127	3.75	1
PF06412.6	TraD	Conjugal transfer protein TraD	GDIA_3572 GDIA_3573	GOX2711 GOX2712	APA01_43560 APA01_43840 APA01_43850 APA01_44160	GLX_31710 GLX_31720			2.5	0
PF07015.6	VirC1	VirC1 protein	GDIA_2723 GDIA_2799 GDIA_3553	GOX2694 GOX2702	APA01_43920 APA01_44150	GLX_31430			2	0
PF07452.7	CHRD	CHRD domain	GDIA_1174	GOX1952	APA01_04880	GLX_15190			1	0
PF08477.8	Miro	Miro-like protein	GDIA_0372 GDIA_2070 GDIA_3106	GOX1582 GOX1811 GOX1970	APA01_06490 APA01_17300 APA01_25020	GLX_06400 GLX_18880 GLX_19420 GLX_25760	Asbog_01691 Asbog_02080	GBCGDNIH1_2295 GBCGDNIH1_2392	3.25	2
PF09140.6	MipZ	ATPase MipZ	GDIA_0502 GDIA_1033 GDIA_1138 GDIA_1937 GDIA_2723 GDIA_2799	GOX0401 GOX1063 GOX1429 GOX2546 GOX2694 GOX2702 GOX2716	APA01_10060 APA01_24890 APA01_26650 APA01_40290 APA01_43720 APA01_43920 APA01_44150	GLX_18910 GLX_20550 GLX_24780 GLX_28120 GLX_31430	Asbog_00710 Asbog_02745 Asbog_02760	GBCGDNIH1_0009 GBCGDNIH1_0474 GBCGDNIH1_1491	6.25	3
PF09186.6	DUF1949	Domain of unknown function (DUF1949)	GDIA_1849	GOX0941	APA01_19130	GLX_17430			1	0
PF09668.5	Asp_protease	Aspartyl protease	GDIA_0600	GOX1548 GOX2111	APA01_18300	GLX_24180			1.25	0
PF10134.4	RPA	Replication initiator protein A	GDIA_0981 GDIA_1034 GDIA_1607 GDIA_2798	GOX2548 GOX2704	APA01_24030 APA01_43740	GLX_22780 GLX_28140 GLX_31410			2.75	0
PF10399.4	UCR_Fe-S_N	Ubiquitinol-cytochrome C reductase Fe-S subunit TAT signal	GDIA_3181	GOX0565	APA01_18610	GLX_16230			1	0
PF10696.4	DUF2501	Protein of unknown function (DUF2501)	GDIA_1916	GOX0726 GOX1041	APA01_02720 APA01_03330	GLX_16410 GLX_17920			1.75	0
PF11700.3	ATG22	Vacuole effluxer Atg22 like	GDIA_3018	GOX0783	APA01_09790	GLX_10180			1	0
PF12910.2	RelB_N	Antitoxin of toxin-antitoxin stability system N-terminal	GDIA_1598	GOX1500	APA01_43780	GLX_31650 GLX_31770			1.25	0
PF13304.1	AAA_21	AAA domain	GDIA_0003 GDIA_0528 GDIA_0701 GDIA_0917 GDIA_1229 GDIA_1957 GDIA_2171 GDIA_2314 GDIA_2600 GDIA_2772 GDIA_2851 GDIA_3072 GDIA_3247 GDIA_3567	GOX0273 GOX0655 GOX0656 GOX0704 GOX0753 GOX1366 GOX1571 GOX1926 GOX2126 GOX2143 GOX2409	APA01_01610 APA01_02120 APA01_04260 APA01_06950 APA01_08350 APA01_10180 APA01_12620 APA01_13040 APA01_15120 APA01_15130 APA01_19620 APA01_21400 APA01_22620 APA01_24390	GLX_00030 GLX_02930 GLX_03500 GLX_09650 GLX_13550 GLX_14240 GLX_17050 GLX_17280 GLX_17620 GLX_24550 GLX_26810 GLX_27280	Asbog_00094 Asbog_00214 Asbog_00224 Asbog_00328 Asbog_00678 Asbog_00787 Asbog_00895 Asbog_01249 Asbog_02168 Asbog_02177	GBCGDNIH1_0131 GBCGDNIH1_0320 GBCGDNIH1_0697 GBCGDNIH1_1178 GBCGDNIH1_1201 GBCGDNIH1_1453 GBCGDNIH1_1748 GBCGDNIH1_1833 GBCGDNIH1_1987 GBCGDNIH1_2220	12.75	10
PF13362.1	Toprim_3	Toprim domain	GDIA_1045 GDIA_2474 GDIA_2546 GDIA_2785	GOX1058	APA01_22760	GLX_15390 GLX_21500 GLX_22700			2.25	0
PF13430.1	DUF4112	Domain of unknown function (DUF4112)	GDIA_1466	GOX1876	APA01_04410	GLX_03120			1	0
PF13478.1	XdhC_C	XdhC Rossmann domain	GDIA_0224 GDIA_1078	GOX0448 GOX0652	APA01_12880 APA01_24180	GLX_22230 GLX_26910	Asbog_02126	GBCGDNIH1_0924	2	1
PF13557.1	Phenol_MetA_deg	Putative MetA-pathway of phenol degradation	GDIA_1468	GOX0515	APA01_14610 APA01_21540	GLX_02150			1.25	0
PF13631.1	Cytochrom_B_N_2	Cytochrome b(N-terminal)/b6/petB	GDIA_0278	GOX0566	APA01_08070 APA01_18590	GLX_17680			1.25	0
PF13792.1	Sulfate_tra_GLY	Sulfate transporter N-terminal domain with GLY motif	GDIA_2521 GDIA_3392	GOX0459 GOX0526	APA01_17400 APA01_23610	GLX_00270 GLX_16630	Asbog_00271		2	0.5
PF13811.1	DUF4186	Domain of unknown function (DUF4186)	GDIA_0620	GOX0511	APA01_26600	GLX_23990			1	0
PF14602.1	Hexapep_2	Hexapeptide repeat of succinyl-transferase	GDIA_0007 GDIA_0351 GDIA_1065	GOX0006 GOX1539 GOX1820 GOX1822 GOX1831 GOX2202	APA01_06690 APA01_15820 APA01_16150	GLX_18560 GLX_23620 GLX_25960	Asbog_01316 Asbog_01870	GBCGDNIH1_0686 GBCGDNIH1_0942	3.75	2
TIGR00180	parB_part	parB_part: ParB/RepB/Spo0J family partition protein	GDIA_1059 GDIA_1936 GDIA_2781	GOX1062 GOX2537 GOX2547	APA01_26640 APA01_40300 APA01_43400	GLX_15320 GLX_18920 GLX_21600 GLX_22590 GLX_28130 GLX_28160 GLX_31350	Asbog_02744	GBCGDNIH1_0008	4	1
TIGR00698	TIGR00698	TIGR00698: conserved hypothetical protein	GDIA_1346	GOX2160	APA01_13080	GLX_04420			1	0
TIGR00815	sulP	sulP: sulfate permease	GDIA_2521	GOX0526	APA01_23610	GLX_16630			1	0
TIGR01144	ATP_synt_b	ATP_synt_b: ATP synthase F0, B subunit	GDIA_1890	GOX2173	APA01_24590	GLX_17760			1	0
TIGR01416	Rieske_proteo	Rieske_proteo: ubiquinol-cytochrome c reductase, iron-sulfur subunit	GDIA_3181	GOX0565	APA01_18610	GLX_16230			1	0
TIGR01550	DOC_P1	DOC_P1: death-on-curing family protein	GDIA_2152 GDIA_3557	GOX2674	APA01_43770	GLX_31780			1.25	0
TIGR01552	phd_fam	phd_fam: prevent-host-death family protein	GDIA_2386	GOX2553 GOX2661 GOX2688	APA01_43780	GLX_22290 GLX_31650 GLX_31770			2	0
TIGR02822	adh_fam_2	adh_fam_2: zinc-binding alcohol dehydrogenase family protein	GDIA_1118	GOX0314	APA01_08590	GLX_21790			1	0
TIGR03725	T6A_YeaZ	T6A_YeaZ: tRNA threonylcarbamoyl adenosine modification protein YeaZ	GDIA_2097	GOX0775	APA01_00170	GLX_19620			1	0
TIGR04367	HpnR_B12_rSAM	HpnR_B12_rSAM: hopanoid C-3 methylase HpnR	GDIA_3239	GOX0679	APA01_19600	GLX_09510			1	0

## Sheet: ST3H_3AAB_vs_Asbo_Grbe_Gldi
Table S3H. Protein families less in As. bogorensis, Gr. bethesdensis and Ga. diazotrophicus than in the other 3 AAB
Protein family			Group 1			Group 2			Mean gene count
Accession	Name	Description	Go. oxydans	Ac. pasteurianus	Ko. medellinensis	As. bogorensis	Gr. bethesdensis	Ga. diazotrophicus	Group 1	Group 2
PF00176.18	SNF2_N	SNF2 family N-terminal domain	GOX1504 GOX2542	APA01_18740 APA01_43410	GLX_17200 GLX_28150 GLX_29740		GBCGDNIH1_0836	GDIA_1019	2.33333	0.666667
PF00472.15	RF-1	RF-1 domain	GOX0032 GOX0884 GOX1285	APA01_00660 APA01_11320 APA01_13190	GLX_05790 GLX_19540 GLX_23680	Asbog_00144 Asbog_01166	GBCGDNIH1_0280 GBCGDNIH1_0606	GDIA_0137 GDIA_2541	3	2
PF00587.20	tRNA-synt_2b	tRNA synthetase class II core domain (G, H, P, S and T)	GOX0033 GOX0079 GOX0823 GOX1447 GOX1759	APA01_03150 APA01_11310 APA01_16270 APA01_19680 APA01_21120	GLX_05780 GLX_08620 GLX_12850 GLX_24990 GLX_25300	Asbog_00864 Asbog_01111 Asbog_01165 Asbog_02625	GBCGDNIH1_0605 GBCGDNIH1_1252 GBCGDNIH1_1284 GBCGDNIH1_1614	GDIA_0136 GDIA_0437 GDIA_2149 GDIA_3343	5	4
PF01609.16	DDE_Tnp_1	Transposase DDE domain	GOX0419 GOX0491 GOX0558 GOX0578 GOX0773 GOX0968 GOX0996 GOX1030 GOX1270 GOX1324 GOX1389 GOX1403 GOX1472 GOX1476 GOX1502 GOX1565 GOX1566 GOX1576 GOX1892 GOX2099 GOX2165 GOX2179 GOX2201 GOX2210 GOX2426 GOX2514 GOX2522 GOX2557 GOX2558 GOX2574 GOX2660 GOX2678 GOX2679 GOX2685 GOX2687 GOX2692 GOX2718 GOX2721 GOX2722 GOX2730 GOX2731	APA01_01330 APA01_01450 APA01_01470 APA01_01700 APA01_01730 APA01_02680 APA01_02700 APA01_03400 APA01_04330 APA01_04340 APA01_04440 APA01_04450 APA01_05330 APA01_05670 APA01_05680 APA01_05770 APA01_05780 APA01_05890 APA01_05900 APA01_07560 APA01_07570 APA01_08190 APA01_13550 APA01_13580 APA01_13650 APA01_13730 APA01_13740 APA01_13790 APA01_13810 APA01_14050 APA01_14080 APA01_14210 APA01_14240 APA…	GLX_00580 GLX_00620 GLX_01180 GLX_01220 GLX_01240 GLX_01430 GLX_01910 GLX_02050 GLX_02280 GLX_02330 GLX_02460 GLX_05040 GLX_11920 GLX_11950 GLX_11960 GLX_11980 GLX_12180 GLX_12200 GLX_14690 GLX_16670 GLX_16700 GLX_17040 GLX_17080 GLX_17120 GLX_17210 GLX_17600 GLX_18430 GLX_18510 GLX_18530 GLX_18570 GLX_18600 GLX_18610 GLX_18630 GLX_18650 GLX_18660 GLX_18680 GLX_18830 GLX_23120 GLX_23490 GLX_26480…	Asbog_01185 Asbog_01188 Asbog_01402	GBCGDNIH1_1045 GBCGDNIH1_1170 GBCGDNIH1_1411 GBCGDNIH1_1791 GBCGDNIH1_1794 GBCGDNIH1_1797 GBCGDNIH1_1798	GDIA_0171 GDIA_0172 GDIA_0467 GDIA_0495 GDIA_0655 GDIA_0935 GDIA_1054 GDIA_1387 GDIA_1593 GDIA_1665 GDIA_1666 GDIA_1726 GDIA_1727 GDIA_1738 GDIA_1747 GDIA_1749 GDIA_1755 GDIA_1766 GDIA_1782 GDIA_1783 GDIA_1786 GDIA_1794 GDIA_1840 GDIA_2323 GDIA_2391 GDIA_2584 GDIA_2587 GDIA_2657 GDIA_2658 GDIA_2695 GDIA_2711 GDIA_2712 GDIA_2727 GDIA_2728 GDIA_2730 GDIA_2731 GDIA_2739 GDIA_3052 GDIA_3564	72.6667	16.3333
PF02384.11	N6_Mtase	N-6 DNA Methylase	GOX1505 GOX2569	APA01_10620 APA01_18740 APA01_41890 APA01_42400 APA01_43210 APA01_44010	GLX_05360 GLX_17170 GLX_22350 GLX_29740 GLX_31580	Asbog_02260			4.33333	0.333333
PF02635.10	DrsE	DsrE/DsrF-like family	GOX2248	APA01_41670	GLX_17570 GLX_30110				1.33333	0
PF02796.10	HTH_7	Helix-turn-helix domain of resolvase	GOX1060 GOX2646 GOX2680	APA01_08230 APA01_11800 APA01_22740 APA01_25780 APA01_26870 APA01_41550 APA01_43530 APA01_43680 APA01_44070	GLX_15790 GLX_16470 GLX_30640 GLX_31570	Asbog_02267		GDIA_0466	5.33333	0.666667
PF02899.12	Phage_int_SAM_1	Phage integrase, N-terminal SAM-like domain	GOX0736 GOX1790 GOX2549 GOX2691	APA01_07890 APA01_18320 APA01_20200 APA01_43320 APA01_43450	GLX_20110 GLX_24160 GLX_25550 GLX_29800 GLX_29970 GLX_31830	Asbog_00040 Asbog_01910 Asbog_02774	GBCGDNIH1_0617 GBCGDNIH1_2062	GDIA_0401 GDIA_0602	5	2.33333
PF03544.9	TonB_C	Gram-negative bacterial TonB protein C-terminal	GOX0266 GOX0530 GOX0962 GOX1006 GOX1286	APA01_00670 APA01_05610 APA01_06320 APA01_13020 APA01_13490 APA01_20640 APA01_22310 APA01_41390	GLX_08450 GLX_20140 GLX_21000 GLX_30150	Asbog_00145 Asbog_00504 Asbog_02175	GBCGDNIH1_0041 GBCGDNIH1_0096 GBCGDNIH1_0533	GDIA_0761 GDIA_1487 GDIA_2087	5.66667	3
PF03583.9	LIP	Secretory lipase	GOX0520 GOX0949 GOX1893	APA01_13130 APA01_13700	GLX_04980 GLX_05170	Asbog_00430			2.33333	0.333333
PF04399.8	Glutaredoxin2_C	Glutaredoxin 2, C terminal domain	GOX1460	APA01_14460	GLX_16250				1	0
PF04796.7	RepA_C	Plasmid encoded RepA protein	GOX2548 GOX2693	APA01_40280 APA01_43440	GLX_29920 GLX_30630				2	0
PF04851.10	ResIII	Type III restriction enzyme, res subunit	GOX0055 GOX0056 GOX0200 GOX0735 GOX1001 GOX1503 GOX1859 GOX2542 GOX2567	APA01_02400 APA01_06390 APA01_11040 APA01_11060 APA01_14260 APA01_18330 APA01_18740 APA01_19320 APA01_42380 APA01_43180 APA01_43410	GLX_05510 GLX_05530 GLX_08560 GLX_17200 GLX_22380 GLX_24150 GLX_26150 GLX_28150 GLX_29740	Asbog_00385 Asbog_01140 Asbog_01290 Asbog_01585 Asbog_01825 Asbog_02263 Asbog_02773	GBCGDNIH1_0836 GBCGDNIH1_2060 GBCGDNIH1_2225	GDIA_0107 GDIA_0109 GDIA_0325 GDIA_0603 GDIA_1019 GDIA_2475 GDIA_2582 GDIA_3137	9.66667	6
PF06048.6	DUF927	Domain of unknown function (DUF927)	GOX1059	APA01_08530 APA01_22750	GLX_16480				1.33333	0
PF06100.6	Strep_67kDa_ant	Streptococcal 67 kDa myosin-cross-reactive antigen like family	GOX2199 GOX2200	APA01_41290	GLX_30470				1.33333	0
PF06897.7	DUF1269	Protein of unknown function (DUF1269)	GOX1008	APA01_04170	GLX_16170				1	0
PF07669.6	Eco57I	Eco57I restriction-modification methylase	GOX2569	APA01_42400	GLX_08540				1	0
PF10091.4	Glycoamylase	Putative glucoamylase	GOX0651	APA01_13210 APA01_13220 APA01_24960	GLX_01640 GLX_02540				2	0
PF10387.4	DUF2442	Protein of unknown function (DUF2442)	GOX1383	APA01_02670 APA01_43750	GLX_16590				1.33333	0
PF10696.4	DUF2501	Protein of unknown function (DUF2501)	GOX0726 GOX1041	APA01_02720 APA01_03330	GLX_16410 GLX_17920			GDIA_1916	2	0.333333
PF12727.2	PBP_like	PBP superfamily domain	GOX0537 GOX0920 GOX2162 GOX2649	APA01_03190 APA01_10340 APA01_13070	GLX_04430 GLX_06470 GLX_23770	Asbog_00683 Asbog_00844	GBCGDNIH1_1496	GDIA_1347 GDIA_2690	3.33333	1.66667
PF13361.1	UvrD_C	UvrD-like helicase C-terminal domain	GOX0627 GOX2390 GOX2523 GOX2673	APA01_10450 APA01_26100 APA01_41750	GLX_13970 GLX_27060 GLX_28320	Asbog_00203 Asbog_01457	GBCGDNIH1_0207 GBCGDNIH1_2010	GDIA_0211 GDIA_1295	3.33333	2
PF13391.1	HNH_2	HNH endonuclease	GOX1507	APA01_22900	GLX_30540				1	0
PF13538.1	UvrD_C_2	UvrD-like helicase C-terminal domain	GOX0681 GOX2390 GOX2523 GOX2673 GOX2713	APA01_10450 APA01_41760 APA01_43860	GLX_04240 GLX_27060 GLX_28320	Asbog_01457	GBCGDNIH1_0207 GBCGDNIH1_1514	GDIA_0211 GDIA_0993	3.66667	1.66667
PF13740.1	ACT_6	ACT domain	GOX2073	APA01_05510	GLX_02250				1	0
TIGR00630	uvra	uvra: excinuclease ABC subunit A	GOX0892 GOX1359	APA01_00110 APA01_14430	GLX_14880 GLX_24460	Asbog_02553	GBCGDNIH1_1221	GDIA_0538	2	1
TIGR01352	tonB_Cterm	tonB_Cterm: TonB family C-terminal domain	GOX0530 GOX0962 GOX1006 GOX1286	APA01_00670 APA01_05610 APA01_06320 APA01_13020 APA01_13490 APA01_20640 APA01_22310 APA01_41390	GLX_08450 GLX_20140 GLX_21000 GLX_30150	Asbog_00145 Asbog_00504 Asbog_02175	GBCGDNIH1_0041 GBCGDNIH1_0096 GBCGDNIH1_0533	GDIA_0761 GDIA_1487 GDIA_2087	5.33333	3
TIGR02182	GRXB	GRXB: glutaredoxin, GrxB family	GOX1460	APA01_14460	GLX_16250				1	0
TIGR03840	TMPT_Se_Te	TMPT_Se_Te: thiopurine S-methyltransferase, Se/Te detoxification family	GOX0680	APA01_14450	GLX_02300				1	0
TIGR04346	DotA_TraY	DotA_TraY: conjugal transfer/type IV secretion protein DotA/TraY	GOX2610	APA01_40210	GLX_28980				1	0
