# Supplementary material for: Complete genome and gene expression analyses of Asaia bogorensis reveal unique responses to culture with mammalian cells as a potential opportunistic human pathogen
Source: DNA Res. 2015 Sep 10;22(5):357–66. doi: 10.1093/dnares/dsv018 (PMC4596401; doi:10.1093/dnares/dsv018)
Supplement: Supplementary Data [file supp_dsv018_dsv018supp_table4A.xlsx]

## Sheet: table_S4A
Table S4A. Differentially expressed genes between "co-culture" and "AAB medium" (expressed higher under "co-culture" than under "AAB medium"; p-value ≤ 0.001)
						AAB medium at 30˚C		Serum medium with mammalian cells at 37˚C							Prediciton of protein localization
Locus_tag	Gene	Length (aa)	Description	P-value(a)	Fold change (co-culture /AAB)	RPKM(b)	Read count	RPKM(b)	Read count(c)		ortholog exists in other 5 AAB	top 30(d)	short hypothetical(e)	unique to Asaia	SOSUI1	PSORTb2	Signal sequence(f)	The number of transmembrane helices(g)
Asbog_00031		761	trehalase	0.000128743	4.42013	158.831	86	702.054	489.25		1				membrane	Periplasmic	0	0
Asbog_00142		294	aldo/keto reductase, oxidoreductase	9.15118e-07	7.47578	524.763	110	3923.01	1040.5		1	1			soluble	Cytoplasmic	0	0
Asbog_00188		171	polymer-forming cytoskeletal domain protein	1.30475e-08	12.5075	441.833	54	5526.21	864		1	1			soluble	Unknown (may multiple sites)	0	0
Asbog_00189		72	hypothetical protein	2.26387e-08	12.068	828.969	43	10004	664.25		0	1	1	1	soluble	Unknown	0	0
Asbog_00192		101	hypothetical protein	1.42464e-06	6.98456	3049.19	221	21297.3	1997		0	1	1	1	membrane	Unknown	1	0
Asbog_00226		520	two component sensor histidine kinase EnvZ	0.000152944	4.66413	102.645	38	478.75	229		1				soluble	CytoplasmicMembrane	0	0
Asbog_00227		239	two component transcriptional regulator	0.000110295	4.64573	328.374	56	1525.54	335.25		1				soluble	Cytoplasmic	0	0
Asbog_00234		142	hypothetical protein	9.80598e-06	5.65272	2548.92	259	14408.3	1857.25		1	1	1		soluble	Unknown	1	0
Asbog_00285		286	oxidoreductase/SDR, glucose and ribitol dehydrogenase	0.0001435	4.4857	250.081	51	1121.79	293		1				soluble	Cytoplasmic	0	0
Asbog_00292		103	hypothetical protein	1.58412e-05	6.10629	527.745	39	3222.56	308.75		0	1	1	1	soluble	Unknown	0	0
Asbog_00302		52	hypothetical protein	4.91435e-07	8.23802	1911.83	72	15749.7	751.5		0	1	1	1	soluble	Unknown	0	0
Asbog_00303		182	6-pyruvoyl tetrahydropterin synthase domain protein	2.25972e-06	7.33657	330.681	43	2426.07	397.75		1				soluble	Unknown	0	0
Asbog_00364		400	unknown function DUF1501 domain protein	5.09804e-07	10.6318	49.1333	14	522.377	191		1				soluble	Unknown	1	0
Asbog_00365		440	unknown function DUF1800 domain protein	8.42611e-06	7.01542	70.2064	22	492.527	196.75		1				soluble	Unknown	0	0
Asbog_00399		103	hypothetical protein	1.74848e-05	6.45759	297.702	22	1922.44	180.5		0		1		soluble	Unknown	1	0
Asbog_00428		103	unknown function DUF3297 domain protein	0.000132776	4.78214	419.489	31	2006.06	187.25		1				soluble	Unknown	0	0
Asbog_00446		293	epimerase	0.000484264	3.87805	272.848	57	1058.12	278.5		0				soluble	Cytoplasmic	0	0
Asbog_00457		217	hypothetical protein	1.92785e-07	12.2538	77.4671	12	949.27	185.75		0				soluble	Unknown	1	2
Asbog_00462		64	hypothetical protein	1.00086e-06	7.69652	1364.02	63	10498.2	609.25		0	1	1	1	soluble	Unknown	1	0
Asbog_00486		131	unknown function DUF3597 domain protein	0.000357793	3.89082	1002.18	94	3899.31	465		1	1			soluble	Unknown	0	0
Asbog_00527		434	multidrug resistance efflux pump Bcr/CflA	0.000118644	5.11603	77.6452	24	397.235	159.25		1				membrane	CytoplasmicMembrane	0	12
Asbog_00532		70	stress response protein CsbD	2.63577e-05	5.30177	1704.64	86	9037.6	575.25		1	1			soluble	Unknown	0	0
Asbog_00533		80	hypothetical protein	0.000564425	5.37083	173.743	10	933.145	67.75		0		1		soluble	Unknown	0	0
Asbog_00576		292	oxidoreductase/short-chain dehydrogenase/reductase SDR	3.13821e-05	5.49341	201.732	42	1108.2	293.75		1				soluble	Cytoplasmic	0	0
Asbog_00578	cyoD-2	105	cytochrome o ubiquinol oxidase subunit IV	8.84249e-05	8.60686	66.383	5	571.349	57.5		0				membrane	CytoplasmicMembrane	0	3
Asbog_00579	cyoC-2	217	cytochrome o ubiquinol oxidase subunit III	5.37422e-05	6.37812	83.9227	13	535.269	108.5		0				membrane	CytoplasmicMembrane	0	5
Asbog_00580	cyoB-2	687	cytochrome o ubiquinol oxidase subunit I	6.88866e-06	6.53051	98.185	48	641.199	409		0				membrane	CytoplasmicMembrane	0	15
Asbog_00581	cyoA-2	310	cytochrome o ubiquinol oxidase subunit II	5.86125e-09	17.3554	63.352	14	1099.5	317		0				membrane	CytoplasmicMembrane	0	3
Asbog_00611	rpoH	304	DNA-directed RNA polymerase factor heat shock sigma sigma32/RpoH	0.00042891	3.69614	793.636	172	2933.39	808		1	1			soluble	Cytoplasmic	0	0
Asbog_00671	dps	172	starvation-inducible DNA-binding protein/stationary phase protection protein Dps	0.000132776	4.12723	7410.79	911	30586	4752		1	1			soluble	Cytoplasmic	0	0
Asbog_00706		393	gluconolactonase	2.22271e-05	5.50192	214.313	60	1179.13	417.75		1				soluble	Unknown	1	0
Asbog_00715		81	hypothetical protein	0.000598103	3.62942	1561.78	91	5668.36	426.25		0	1	1	1	soluble	Unknown	1	1
Asbog_00719		1056	RND superfamily multidrug efflux pump acriflavin resistance protein	0.000433153	3.696	195.72	147	723.381	700		1				membrane	CytoplasmicMembrane	0	12
Asbog_00720		427	multidrug resistance efflux pump	1.78519e-05	5.8419	154.542	47	902.819	353.75		1				membrane	CytoplasmicMembrane	0	1
Asbog_00721		531	secretion system type I outer membrane efflux pump lipoprotein NodT	0.000194758	4.31759	132.267	50	571.074	277.25		1				soluble	OuterMembrane	0	0
Asbog_00834		328	N-acetylmuramoyl-L-alanine amidase	0.000324549	5.00477	64.1635	15	321.123	96.75		1				soluble	Unknown	0	0
Asbog_00836		153	glycine zipper domain protein	2.75696e-07	8.38691	1516.98	166	12722.8	1784.75		0	1			membrane	CytoplasmicMembrane	0	0
Asbog_00837		89	glycine zipper domain protein	6.26455e-08	9.93364	2189.16	140	21746.4	1780.25		0	1		1	soluble	CytoplasmicMembrane	1	2
Asbog_00852		505	rubredoxin-NAD+ reductase	6.29899e-05	4.65468	356.002	128	1657.07	754		1				soluble	Cytoplasmic	0	0
Asbog_00970		179	heavy-metal resistance domain protein	3.83279e-09	13.5124	703.659	90	9508.15	1553		1	1			soluble	Unknown	1	0
Asbog_01014	lpxC	335	UDP-3-O-[3-hydroxymyristoyl] N-acetylglucosamine deacetylase	9.61979e-05	4.55473	339.264	81	1545.26	470.5		1				soluble	Cytoplasmic	0	0
Asbog_01016	ftsA	466	cell division protein FtsA	2.63577e-05	5.75222	117.528	39	676.045	289.25		1				soluble	Cytoplasmic	0	0
Asbog_01083		518	ABC transporter sugar	1.47051e-06	7.48194	157.273	58	1176.7	534.5		1				soluble	CytoplasmicMembrane	0	0
Asbog_01084		339	ABC transporter monosaccharide permease	5.39207e-07	8.82651	128.314	31	1132.57	341.5		1				membrane	CytoplasmicMembrane	0	8
Asbog_01085		313	sugar-binding protein	1.73596e-06	7.51373	215.132	48	1616.44	452		1				soluble	Periplasmic	1	0
Asbog_01090	sufR	161	FeS assembly SUF system regulator	0.000403836	5.65517	86.8715	10	491.274	72.5		1				soluble	Unknown	0	0
Asbog_01091	sufB	496	FeS assembly protein SufB	0.000674318	3.65747	172.729	61	631.753	288		1				soluble	Cytoplasmic	0	0
Asbog_01092	sufC	256	FeS assembly ATPase SufC	4.86884e-05	5.3729	197.134	36	1059.18	248.75		1				soluble	Cytoplasmic	0	0
Asbog_01093	sufD	405	FeS assembly protein SufD	5.36676e-06	7.30651	86.6576	25	633.165	236.75		1				soluble	Unknown	0	0
Asbog_01094	sufS	411	cysteine desulfurase, SufS family	0.000358032	4.25453	109.306	32	465.047	173		1				soluble	Cytoplasmic	0	0
Asbog_01095		126	FeS assembly SUF system protein	0.000137874	5.76831	132.975	12	767.042	89		1				soluble	Cytoplasmic	0	0
Asbog_01096		123	FeS assembly accessory protein	0.00083975	4.31004	192.939	17	831.574	93.75		1				soluble	Cytoplasmic	0	0
Asbog_01120		236	rhodopsin	4.94646e-07	15.9214	29.6903	5	472.71	105.75		0				membrane	CytoplasmicMembrane	0	7
Asbog_01143		303	uncharacterized protein conserved in bacteria DUF2125 domain protein	2.0004e-05	5.56326	273.131	59	1519.5	422.5		1				soluble	Extracellular	1	0
Asbog_01323		500	stage V sporulation protein R/SpoVR	0.000547756	3.98913	109.552	39	437.016	200.25		1				soluble	Cytoplasmic	0	0
Asbog_01324		436	unknown function DUF444 domain protein	3.62749e-06	8.11768	64.4082	20	522.845	209.25		1				soluble	Cytoplasmic	0	0
Asbog_01325		648	serine protein kinase PrkA	2.88288e-08	11.7373	86.7377	40	1018.06	606.75		1				soluble	Cytoplasmic	0	0
Asbog_01375		788	mechanosensitive ion channel domain protein	0.000323617	3.82163	340.682	191	1301.96	925.5		1				membrane	CytoplasmicMembrane	1	12
Asbog_01464	crtI	535	phytoene desaturase	3.25108e-09	15.968	73.5167	28	1173.91	579.25		0				soluble	Unknown (may multiple sites)	0	1
Asbog_01465	crtI	524	phytoene desaturase/dehydrogenase	8.22583e-09	15.8647	50.9315	19	808.013	390.25		0				soluble	Cytoplasmic	0	0
Asbog_01467		373	glycosyltransferase like family 2 domain protein	0.000527487	5.59753	33.866	9	189.566	63.5		0				membrane	CytoplasmicMembrane	0	4
Asbog_01468		142	uncharacterized protein conserved in bacteria DUF2141 domain protein	5.12565e-05	11.6183	29.5242	3	343.021	43.75		0				membrane	Unknown	1	0
Asbog_01694		318	beta-lactamase	3.04306e-07	10.6612	88.2332	20	940.669	275.25		1				soluble	Periplasmic	0	0
Asbog_01750		376	transporter	3.17586e-05	5.16677	302.368	81	1562.27	533		1				membrane	CytoplasmicMembrane	0	8
Asbog_01923		256	unknown function DUF4349 domain protein	1.3244e-07	10.9199	136.899	25	1494.93	350.5		0				membrane	Cytoplasmic	0	1
Asbog_01946	tolB	459	secretion system type I outer membrane translocation protein TolB	0.000109283	4.29654	853.57	279	3667.4	1530.5		1	1			soluble	Periplasmic	0	0
Asbog_01958		411	NADH dehydrogenase	0.000151879	4.38668	215.197	63	943.999	353.25		1				soluble	CytoplasmicMembrane	0	0
Asbog_01969		57	hypothetical protein	3.15874e-05	5.28899	1552.9	64	8213.3	431.25		0	1	1	1	membrane	Unknown	0	1
Asbog_01970		243	ATP synthase F1 mitochondrial assembly chaperone ATP12	0.000737451	4.36219	103.819	18	452.877	101		1				membrane	Unknown	0	0
Asbog_01974		1085	AsmA-like C-terminal region domain protein	5.12565e-05	4.82979	125.7	97	607.104	604		1				membrane	Unknown	0	1
Asbog_01975		153	thioredoxin peroxidase	2.79871e-08	10.8823	1005.23	110	10939.2	1536.5		1	1			soluble	Cytoplasmic	0	0
Asbog_01976		125	hypothetical protein	1.22218e-09	15.7461	714.829	64	11255.8	1291.75		0	1	1	1	membrane	CytoplasmicMembrane	1	1
Asbog_02006		68	transcriptional regulator cold shock protein DNA-binding protein	7.29719e-05	4.55453	3161.37	155	14398.6	898		1	1			soluble	Cytoplasmic	0	0
Asbog_02040		155	unknown function DUF3465 domain protein	0.000618757	3.83045	360.851	40	1382.22	195		1				soluble	Unknown	1	0
Asbog_02041		70	unknown function DUF2945 domain protein	9.7032e-06	6.93121	416.249	21	2885.11	186.75		1	1			soluble	Unknown	0	0
Asbog_02149		378	hypothetical protein	0.000711432	3.86209	137.39	37	530.613	183		1				soluble	Unknown	0	0
Asbog_02182		318	sugar isomerase	5.72859e-05	5.1012	189.701	43	967.704	278.25		0				soluble	Cytoplasmic	0	0
Asbog_02183		400	L-lactate dehydrogenase	3.54712e-07	8.37225	315.857	90	2644.44	956		0	1			soluble	Cytoplasmic	0	0
Asbog_02184		597	TPP- and FAD-dependent putative pyruvate dehydrogenase subunit A (thiamin- and flavin-dependent; poxB (peripheral membrane pyruvate oxidase)-like)	3.54712e-07	7.94954	1193.16	507	9485.09	5158.5		1	1			soluble	CytoplasmicMembrane	0	0
Asbog_02185		325	TPP- and FAD-dependent putative pyruvate dehydrogenase subunit B (membrane protein with 7 transmembrane helixes)	1.48325e-09	16.439	155.409	36	2554.77	757.25		0	1			soluble	CytoplasmicMembrane	0	7
Asbog_02186		213	TPP- and FAD-dependent putative pyruvate dehydrogenase subunit C (small subunit, gluconate 2-dehydrogenase subunit 3 domain)	1.44972e-07	10.2312	217.016	33	2220.35	431.5		0				soluble	Cytoplasmic	0	0
Asbog_02187		549	TPP- and FAD-dependent putative pyruvate dehydrogenase subunit D (large subunit, glucose-methanol-choline oxidoreductase family)	7.78722e-07	7.83285	179.113	70	1402.97	699.75		0				soluble	Unknown	0	0
Asbog_02223		47	hypothetical protein	0.00077054	6.4192	146.596	5	941.028	40		0		1		soluble	Unknown	1	0
Asbog_02464		45	hypothetical protein	0.000101161	6.92542	275.345	9	1906.88	80.25		0		1		soluble	Unknown	0	0
Asbog_02465		208	hypothetical protein	5.12565e-05	4.98601	404.015	60	2014.42	382.5		0				soluble	Cytoplasmic	0	0
Asbog_02476		238	hypothetical protein	8.7132e-06	5.99536	494.623	84	2965.44	638.25		1	1			membrane	Unknown	1	0
Asbog_02477		212	lysine/threonine exporter LysE/YggA	0.000449203	4.34548	151.964	23	660.357	128		1				membrane	CytoplasmicMembrane	0	6
Asbog_02549		1054	RND superfamily multidrug efflux pump acriflavin resistance protein	1.34022e-07	9.33104	120.056	90	1120.24	1092.5		1				membrane	CytoplasmicMembrane	0	12
Asbog_02550		393	multidrug resistance efflux pump	1.92785e-07	9.55303	167.878	47	1603.74	580.5		1				membrane	Unknown (may multiple sites)	0	1
Asbog_02551		536	secretion system type I outer membrane efflux pump lipoprotein NodT	4.61137e-08	11.2231	104.828	40	1176.5	581.5		1				soluble	OuterMembrane	1	0
Asbog_02577		123	hypothetical protein	0.000364995	3.9791	749.057	66	2980.57	333		1	1	1		membrane	Unknown	1	0
Asbog_02611		161	hypothetical protein	0.000137874	5.55185	130.307	15	723.447	108.25		0				membrane	Unknown	1	0
Asbog_02623		797	hypothetical protein	3.08914e-07	8.18304	454.998	258	3723.27	2703.5		1	1			soluble	Unknown (may multiple sites)	0	0
Asbog_02642		213	putative pyruvate dehydrogenase subunit C (small subunit, gluconate 2-dehydrogenase subunit 3 domain)	0.000865627	3.65806	289.355	44	1058.48	206.75		1				soluble	Unknown	0	0
Asbog_02643		507	putative pyruvate dehydrogenase subunit D (large subunit, glucose-methanol-choline oxidoreductase family)	6.37824e-06	6.44834	141.286	51	911.06	426.25		1				soluble	Cytoplasmic	0	0
Asbog_02644	murA	420	UDP-N-acetylglucosamine 1-carboxyvinyltransferase	5.09804e-07	8.19041	247.367	74	2026.04	777.75		1				soluble	Cytoplasmic	0	0
Asbog_02722		213	CHAP domain protein	0.0001435	4.31538	631.321	96	2724.39	526.25		1	1			soluble	Extracellular	0	0
Asbog_02767		176	hypothetical protein	1.30505e-06	6.9187	3991.38	502	27615.1	4401.5		1	1			soluble	Unknown	1	0
Asbog_02811	otsB	247	trehalose phosphatase	3.22606e-05	5.20064	408.576	72	2124.86	482.75		1				soluble	Cytoplasmic	0	0
Asbog_02812	otsA	447	alpha,alpha-trehalose-phosphate synthase	2.18603e-06	6.83115	345.547	110	2360.48	955.75		1				soluble	Cytoplasmic	0	0
a) Multiple test corrected value (false discovery rate-controlled P-value).
b) RPKM, reads per kilo-base gene per million total reads (without reads mapped to 16S and 23S rRNA genes).
c) Average of 4 independent samples.
d) Average RPKM of co-culture ≥ 2500
e) Aa length < 150
f) Transmembrane helices were predicted using TMHMM.3
g) Signal sequence was predicted using SignalP 3.01.4
References
1	Hirokawa, T., Boon-Chieng, S. and Mitaku, S. 1998, SOSUI: classification and secondary structure prediction system for membrane proteins. Bioinformatics, 14, 378-379.
2	Yu, N. Y., Wagner, J. R., Laird, M. R., et al. 2010, PSORTb 3.0: improved protein subcellular localization prediction with refined localization subcategories and predictive capabilities for all prokaryotes. Bioinformatics, 26, 1608-1615.
3	Bendtsen, J. D., Nielsen, H., von Heijne, G. and Brunak, S. 2004, Improved prediction of signal peptides: SignalP 3.0. J Mol Biol, 340, 783-795.
4	Krogh, A., Larsson, B., von Heijne, G. and Sonnhammer, E. L. 2001, Predicting transmembrane protein topology with a hidden Markov model: application to complete genomes. J Mol Biol, 305, 567-580.
