# Supplementary material for: Complete genome and gene expression analyses of Asaia bogorensis reveal unique responses to culture with mammalian cells as a potential opportunistic human pathogen
Source: DNA Res. 2015 Sep 10;22(5):357–66. doi: 10.1093/dnares/dsv018 (PMC4596401; doi:10.1093/dnares/dsv018)
Supplement: Supplementary Data [file supp_dsv018_dsv018supp_table4B.xlsx]

## Sheet: table_S4B
Table S4B. Differentially expressed genes between "co-culture" and "AAB medium" (expressed lower under "co-culture" than under "AAB medium"; p-value ≤ 0.001)
						AAB medium at 30˚C		Serum medium with mammalian cells at 37˚C				Prediciton of protein localization
Locus_tag	Gene	Length (aa)	Description	P-value	Fold change (co-culture /AAB)	RPKM(b)	Read count	RPKM(b)	Read count(c)		Is ortholog exists in other 5 AAB	SOSUI1	PSORTb2	Signal sequence(d)	The number of transmembrane helices(e)
Asbog_02152		487	3-hydroxybenzoate--CoA/4-hydroxybenzoate--CoA ligase	9.44845e-05	0.157348	308.572	107	48.5533	22		0	membrane	Cytoplasmic	0	0
Asbog_00342		129	4-oxalocrotonate tautomerase	4.91679e-06	0.0503313	281.464	26	14.1664	1.75		1	soluble	Cytoplasmic	0	0
Asbog_00329		535	ABC transporter amino acid permease	7.04609e-08	0.0294579	73.5167	28	2.16565	1		1	membrane	CytoplasmicMembrane	1	3
Asbog_00701		305	ABC transporter oligopeptide permease OppC	0.000389024	0.0972971	110.378	24	10.7395	3.25		1	membrane	CytoplasmicMembrane	1	6
Asbog_02104		311	abortive infection C-terminus domain protein	0.000275209	0.166289	414.979	92	69.0062	19.5		0	soluble	Cytoplasmic	0	0
Asbog_01403		5018	adhesin HecA family with two copies of 20-residue repeat	2.79016e-05	0.166194	134.311	479	22.3217	101.5		0	error	OuterMembrane	1	1
Asbog_00689		334	alcohol dehydrogenase Zn-containing	1.85571e-33	0.00680728	1205.67	287	8.20736	2.5		1	soluble	Cytoplasmic	0	0
Asbog_01336		471	alpha-ketoglutarate/sugar transporter	0.00042891	0.190034	554.579	186	105.389	44.5		1	membrane	CytoplasmicMembrane	0	12
Asbog_01311	clpB	867	ATP-dependent Clp protease ATP-binding subunit ClpB	0.000427151	0.203296	1357.06	837	275.884	212.5		1	soluble	Cytoplasmic	0	0
Asbog_02470	bfr	163	bacterioferritin	6.96777e-12	0.0780401	5157.31	601	402.477	59.25		1	soluble	Cytoplasmic	0	0
Asbog_02694		540	capsule polysaccharide biosynthesis protein	3.17586e-05	0.15491	439.625	169	68.1021	34		1	soluble	Unknown	0	0
Asbog_00687		455	carbohydrate kinase	2.54761e-66	0.00245691	9203.12	2982	22.6112	9.25		0	soluble	Unknown	0	0
Asbog_02818	dnaK	634	chaperone DnaK	7.95768e-07	0.140432	3831.9	1729	538.12	312.25		1	soluble	Cytoplasmic	0	0
Asbog_02819	dnaJ	380	chaperone protein DnaJ	7.39066e-06	0.130188	413.7	112	53.8588	18.75		1	soluble	Cytoplasmic	0	0
Asbog_01781	groEL	547	chaperonin GroEL	3.07133e-19	0.0482045	8464.46	3296	408.025	206.25		1	soluble	Cytoplasmic	0	0
Asbog_01764	cyoB-1	662	cytochrome o ubiquinol oxidase subunit I	6.82368e-08	0.124288	6342.49	2988	788.297	475.75		1	membrane	CytoplasmicMembrane	0	14
Asbog_01765	cyoA-1	309	cytochrome o ubiquinol oxidase subunit II	2.04134e-08	0.115115	5933.44	1307	683.025	194.5		1	membrane	CytoplasmicMembrane	0	3
Asbog_01763	cyoC-1	205	cytochrome o ubiquinol oxidase subunit III	6.42822e-08	0.121577	7692.43	1126	935.221	174.75		1	membrane	CytoplasmicMembrane	0	5
Asbog_01762	cyoD-1	111	cytochrome o ubiquinol oxidase subunit IV	2.7924e-06	0.145355	6860.68	546	997.235	101.25		1	membrane	CytoplasmicMembrane	0	3
Asbog_00688		260	deoxyribose-phosphate aldolase/phospho-2-dehydro-3-deoxyheptonate aldolase	1.37192e-87	0.000651586	30810	5714	20.0754	4.75		0	soluble	Cytoplasmic	0	0
Asbog_02120		503	FAD dependent oxidoreductase	1.49998e-11	0.0745895	865.613	310	64.5657	29.75		1	soluble	Cytoplasmic	0	0
Asbog_02375		436	formyl-CoA transferase	6.53436e-17	0.0373902	637.641	198	23.8415	10		1	soluble	Cytoplasmic	0	0
Asbog_00686		175	fructosamine-3-kinase	1.21771e-08	0.103111	2678.7	335	276.205	43.5		1	soluble	Unknown	0	0
Asbog_02371	gspK	275	general secretion pathway protein K	3.17586e-05	0.0403858	91.7817	18	3.70668	1		1	membrane	CytoplasmicMembrane	0	1
Asbog_02156		383	glycosyl transferase	0.000423797	0.171607	311.516	85	53.4582	18.5		1	soluble	Unknown	0	0
Asbog_02155		325	glycosyl transferases group 1 domain protein	0.000786662	0.18222	392.841	91	71.5833	22.25		0	soluble	Cytoplasmic	0	0
Asbog_01782	groES	96	heat shock protein GroES	1.5951e-18	0.0465152	11011.9	759	512.221	47.25		1	soluble	Cytoplasmic	0	0
Asbog_01449		165	heat shock protein Hsp20/HspA/IbpA	1.02023e-05	0.141918	1356.45	160	192.505	29		1	soluble	Cytoplasmic	0	0
Asbog_02654	htpG	622	heat shock protein HtpG/Hsp90	0.000485958	0.204107	1459.27	646	297.849	165.75		1	soluble	Cytoplasmic	0	0
Asbog_01404		483	hemolysin activator protein	2.90394e-09	0.0598496	206.446	71	12.3557	5.75		1	soluble	OuterMembrane	0	0
Asbog_00343		276	hydroxypyruvate isomerase	1.35055e-06	0.0531265	162.578	32	8.63723	2.25		0	soluble	Cytoplasmic	0	0
Asbog_01476		56	hypothetical protein	8.71758e-15	0.0199279	1728.29	70	34.4412	2		0	membrane	Unknown	0	1
Asbog_02020		300	hypothetical protein	8.53303e-05	0.132489	261.827	56	34.6893	9		0	soluble	Unknown	1	0
Asbog_02380		620	hypothetical protein	0.000394865	0.0892331	49.8567	22	4.44887	2.75		1	soluble	Unknown (may multiple sites)	0	0
Asbog_02478		103	hypothetical protein	7.44047e-12	0.0763122	6129.96	453	467.791	44		0	soluble	Unknown	0	0
Asbog_00339		342	inositol 2-dehydrogenase	0.000416979	0.155976	246.178	60	38.3979	11.75		1	soluble	Unknown (may multiple sites)	0	0
Asbog_01405		204	invasion associated locus B IalB protein domain protein	3.50577e-10	0.0666016	782.607	114	52.1228	9.75		1	soluble	Unknown	1	0
Asbog_02377		407	L-carnitine dehydratase/bile acid-inducible protein F	0.000145487	0.145901	231.104	67	33.7183	13		1	soluble	Cytoplasmic	0	0
Asbog_00823		127	lipoprotein	1.52692e-07	0.113308	2330.87	212	264.106	31.5		1	soluble	Unknown	1	0
Asbog_00824		299	lysophospholipase	0.000484264	0.157347	286.155	61	45.0255	12.5		1	soluble	Cytoplasmic	0	0
Asbog_00340		488	major facilitator superfamily sugar transporter	9.2305e-08	0.0813766	221.602	77	18.0333	8		0	membrane	CytoplasmicMembrane	0	12
Asbog_02663		503	major facilitator superfamily sugar transporter	0.000542867	0.112097	75.3921	27	8.45126	4		0	membrane	CytoplasmicMembrane	0	12
Asbog_01477		394	major facilitator superfamily transporter	4.20094e-07	0.0908015	263.65	74	23.9398	8.75		1	membrane	CytoplasmicMembrane	0	12
Asbog_01845		484	major facilitator superfamily transporter	7.22782e-06	0.0933756	136.379	47	12.7345	6		0	membrane	CytoplasmicMembrane	0	13
Asbog_02137		309	metallo-beta-lactamase	2.58132e-05	0.147622	612.865	135	90.4726	25		1	soluble	Cytoplasmic	0	0
Asbog_02133		265	methyltransferase	2.79532e-08	0.0381425	201.046	38	7.66838	2		1	soluble	Cytoplasmic	0	0
Asbog_01849		1683	MG2 domain protein	0.000755535	0.196929	139.562	167	27.4837	42.5		1	soluble	CytoplasmicMembrane	1	1
Asbog_00454		479	outer membrane protein	6.3994e-08	0.119715	2099.25	716	251.311	110.75		1	soluble	Unknown (may multiple sites)	0	0
Asbog_02154		745	outer membrane protein	3.92085e-06	0.151142	1844.98	978	278.855	190.75		1	soluble	Unknown (may multiple sites)	0	0
Asbog_02646		267	outer membrane protein OmpW	1.4133e-10	0.079591	1344.3	256	106.994	25.25		1	soluble	Unknown (may multiple sites)	1	0
Asbog_00373		481	outer membrane protein/adhesin family protein	2.15502e-08	0.0692178	207.302	71	14.349	6		0	soluble	Cytoplasmic	0	0
Asbog_02376		577	oxalyl-CoA decarboxylase	7.98349e-05	0.155326	270.264	111	41.979	21.75		1	soluble	Cytoplasmic	0	0
Asbog_00341		373	oxidoreductase	1.46078e-09	0.0380578	184.381	49	7.01715	2.5		1	soluble	Unknown (may multiple sites)	0	0
Asbog_02374		568	oxidoreductase/glutamate synthase	5.73208e-14	0.0264012	183.026	74	4.8321	2.5		1	soluble	Cytoplasmic	0	0
Asbog_02046		266	oxidoreductase/SDR, dehydrogenase	1.74848e-05	0.157732	1691.95	321	266.874	65.25		1	soluble	Cytoplasmic	0	0
Asbog_00320		255	oxidoreductase/short-chain dehydrogenase/reductase SDR	0.000998624	0.207319	1286.38	234	266.691	62.75		0	soluble	Cytoplasmic	0	0
Asbog_02045		263	oxidoreductase/short-chain dehydrogenase/reductase SDR	2.55775e-06	0.140555	1791.13	336	251.752	61.75		1	soluble	Cytoplasmic	0	0
Asbog_02346		805	penicillin acylase	0.000639622	0.0932944	38.4132	22	3.58373	3		1	soluble	Unknown (may multiple sites)	1	0
Asbog_02372		318	phosphate acetyl/butaryl transferase	1.34969e-05	0.0461723	101.468	23	4.68502	1.25		1	soluble	Unknown	0	0
Asbog_02373		1158	pyruvate ferredoxin/flavodoxin oxidoreductase	1.43534e-20	0.0212833	208.851	172	4.44505	4.5		1	soluble	Unknown	0	0
Asbog_00369	sdhA	600	succinate dehydrogenase flavoprotein subunit	1.42502e-05	0.158557	1032.66	441	163.735	89.25		1	soluble	CytoplasmicMembrane	0	0
Asbog_02672		299	sugar phosphate isomerases/epimerase IolH	0.00017745	0.17488	727.115	155	127.158	35.25		0	soluble	Cytoplasmic	0	0
Asbog_00347		549	thiamine pyrophosphate enzyme, N-terminal TPP binding domain protein	1.62074e-14	0.0529028	626.897	245	33.1646	17.5		1	soluble	Cytoplasmic	0	0
Asbog_00108		1098	TonB-dependent outer membrane receptor	3.2759e-05	0.0672378	30.7331	24	2.06642	2		1	soluble	OuterMembrane	0	0
Asbog_00327		777	TonB-dependent receptor	0.000639622	0.0922997	39.7957	22	3.67313	2.5		0	soluble	OuterMembrane	0	0
Asbog_01483		737	TonB-dependent receptor	7.00596e-06	0.0191189	32.4179	17	0.619794	0.5		0	soluble	Unknown (may multiple sites)	0	0
Asbog_02111		824	TonB-dependent receptor	0.000527487	0.11915	47.7636	28	5.69103	4.25		0	soluble	OuterMembrane	1	0
Asbog_00075		301	transcriptional regulator AraC	0.000137874	0.0972949	144.46	31	14.0552	4		0	soluble	Cytoplasmic	0	0
Asbog_02698		304	transcriptional regulator AraC	0.000527487	0.134335	170.724	37	22.9342	6		1	soluble	Cytoplasmic	0	0
Asbog_00690		272	transcriptional regulator GntR	0.000623458	0.181412	520.656	101	94.4533	23.75		1	soluble	Cytoplasmic	0	0
Asbog_02778		262	transcriptional regulator IclR	3.17995e-05	0.145985	577.91	108	84.366	20.5		1	soluble	Cytoplasmic	0	0
Asbog_00319		161	transcriptional regulator Lrp/AsnC	0.000184098	0.122812	338.799	39	41.6086	6		0	soluble	Cytoplasmic	0	0
Asbog_01984		211	transcriptional regulator PadR	1.05699e-05	0.0714117	205.787	31	14.6956	3		1	soluble	Cytoplasmic	0	0
Asbog_00587		228	transcriptional regulator TetR	0.000674318	0.0766716	98.328	16	7.53896	1.5		0	soluble	Unknown	0	0
Asbog_00321		673	transketolase	0.00017745	0.18972	1158.85	555	219.856	135.75		0	soluble	Cytoplasmic	0	0
Asbog_02479		446	transporter EamA	5.05701e-05	0.151888	368.359	117	55.9491	23		1	membrane	CytoplasmicMembrane	0	1
Asbog_00348		204	uncharacterized BCR, YitT family COG1284 domain protein	0.000639622	0.15615	356.978	52	55.7421	11		0	membrane	CytoplasmicMembrane	0	6
Asbog_01863		84	unknown function DUF1150 domain protein	0.000194758	0.118149	596.041	36	70.4218	5.5		1	soluble	Unknown	0	0
a) Multiple test corrected value (false discovery rate-controlled P-value).
b) RPKM, reads per kilo-base gene per million total reads (without reads mapped to 16S and 23S rRNA genes).
c) Average of 4 independent samples.
d) Transmembrane helices were predicted using TMHMM3.
e) Signal sequence was predicted using SignalP 3.01.
References
1	Hirokawa, T., Boon-Chieng, S. and Mitaku, S. 1998, SOSUI: classification and secondary structure prediction system for membrane proteins. Bioinformatics, 14, 378-379.
2	Yu, N. Y., Wagner, J. R., Laird, M. R., et al. 2010, PSORTb 3.0: improved protein subcellular localization prediction with refined localization subcategories and predictive capabilities for all prokaryotes. Bioinformatics, 26, 1608-1615.
3	Bendtsen, J. D., Nielsen, H., von Heijne, G. and Brunak, S. 2004, Improved prediction of signal peptides: SignalP 3.0. J Mol Biol, 340, 783-795.
4	Krogh, A., Larsson, B., von Heijne, G. and Sonnhammer, E. L. 2001, Predicting transmembrane protein topology with a hidden Markov model: application to complete genomes. J Mol Biol, 305, 567-580.
